# Supplementary material for: A scoping review and proposed workflow for multi-omic rare disease research
Source: Orphanet J Rare Dis. 2020 Apr 28;15:107. doi: 10.1186/s13023-020-01376-x (PMC7189570; doi:10.1186/s13023-020-01376-x)
Supplement: Supplementary file 1 — Additional file 1: Table S1. Full data extraction, sheet 2, abbreviations from Table S1. [file 13023_2020_1376_MOESM1_ESM.xlsx]

## Sheet: Data extraction
Table S1: Full data extraction										Table S1: Full data extraction.
First author	Date published	Title and DOI	Rare Disease / Phenotype	Rare Disease Type (Grouped)	Study Design	Study Aim	Publication origin	Case numbers	Participant age (years)	Participant race/ethnicity	Control details	Multi-omic analysis type	Technologies utilised.	Detailed methodology.	Any bioinformatic algorithms used for multi-omic data integration	Key Results	Statistical Analysis	Critical appraisal result.
Barnes, D.J.	2016	A germline mutation of CDKN2A and a novel RPLP1-C19MC fusion detected in a rare melanotic neuroectodermal tumour of infancy: a case report. doi : 10.1186/s12885-016-2669-3	Melanotic neuroectodermal tumour of infancy (MNTI)	Rare benign tumour.	Case-control study	Molecular characterization of MNTI using exhaustive omics approaches to identify therapeutic targets.	UK	1	2 months	Not available	Patient blood was used as a reference signal compared to the MNTI tumour. Parental DNA was not available as a reference. Ewing sarcoma cell lines were treated with palbociclib as a cell line sensitivity control. A reference RNA-Seq dataset of human neural crest cells (hNCC) was also used as control.	Genomics (WES, aCGH, functional cell line studies), transcriptomics (RNA-Seq)	WES: Illumina MiSeq, RNA-Seq: Illumina HiSeq 2500, aCGH: Cytosure Cancer + small nucleotide polymorphism (SNP) array.	Case report of a 2 month old female with MNTI. SNP array-CGH was perforemd using the Cytosure Cancer + small nucleotide polymorphism (SNP) array. WES was conducted using the Illumina MiSeq System, and RNA-Seq was conducted using the Illumina HiSeq2500. Fusion genes were identified using FusionCatcher. Immunohistochemical (IHC) analysis was conducted on cell lines from the MNTI tumour, and sensiti…	None.	The MNTI tumour was found by SNP array-CGH to be prodimently euploid. 185 genes were found to be signficantly disregulated compared to a reference RNA-Seq dataset of human neural crest cells (hNCC). for in vitro-differentiated human neural crest cells (hNCC) . TYR was a mutation of particular interest, as it is highly expressed in MNTI and not expressed in hNCC, with a role in the biosyntehsis of…	Differential expression in RNA-Seq data was analysed using the getSig function of CummeRbund (p<0.05) and Cufflinks for adjusted p values. Mann-Whitney tests, p<0.05, were used for analysis of cell line sensitivity. Pairwise Wilcoxon rank sum tests with Holm correction (p<0.05) was used to test statistical significance of the sensitivity of the MNTI cell line to epigenetic inhibitors.	Weak methodological rigour: one patient with no parental reference information available.
Stellacci, E.	2018	Clinical and functional characterization of two novel ZBTB20 mutations causing Primrose syndrome. DOI: 10.1002/humu.23546	Primrose Syndrome	Multi-system developmental disorder	Case-control study	To investigate the role of ZBTB20 in Primrose Syndrome.	Switzerland	2	5.6	Dominician (n=1), Caucasian (n=1)	Variant validation via Sanger sequencing, and genotyping from saliva DNA.	Genomics (WES) and proteomics (in silico protein modelling, western blot analysis)	WES: HiSeq 2500	Case report of two patients with Primrose Syndrome, a female (3 years) and a male (8.5 years). Both displayed a variety of symptoms associated with Primose Syndrome. WES (using HiSeq 2500 System, Illumina) was confirmed by Sanger sequencing (ABI Genetic Analyzer 3730). Structural analysis was conducted using previous models and VMD software. Western blot analysis was used to study variant functio…	None.	Single base deletion within exon 4 of ZBTB20 identified as most probably disease causing candidate in P1, while in P2 four de novo variants were reported in ZBTB20 (encoding the repressor protein ZBTB20), including a missense variant in exon 5. Western blot analysis showed ZBTB20 mutants were expressed more stably that the wild type protein. Mutant ZBTB20 proteins showed nonhomgenous distrubution…	Not specified	Weak methodological rigour: , low sample number but detailed experimental proceedures.
Liu, N.	2018	Combining broad-scale untargeted metabolomic profiling and WES technologies improves diagnosis of inherited metabolic disorders. doi.org/10.1016/j.ymgme.2017.12.430	A range of phenotypes including: neruological disorders,developmental delay disorders and intellectual disability.	Neurological disease	Case-control study (CONFERENCE ABSTRACT)	To evaluate the effectiveness of combining WES and metabolomics for the confirmation of diagnosis of rare metabolic disorders.	USA	500	Unknown	Not available	Not specified .	Genomics (WES), metabolomics (untargeted LC-MS/MS)	Unknown.	Conference abstract. 500 plasma samples from patients were subject to metabolomic analysis, with 179 were subject to WES for diagnosis. Patient phenotypes were a range of neurological disorders, from developmental delay to intellectual disability.	None.	31/179 showed metabolic profiles similar to those identified by metabolomic LC-MS/MS analysis. Metabolomics enabled the diagnosis of a further 26 of the remaining 321 patients, including serine biosyntehsis defects, ADSL deficiency, transketolase deficiency all confirmed by exome analysis.	Not specified	Conference abstract - Not applicable.
Jardim, J.L.	2013	Comprehensive characterization of malignant phyllodes tumour by whole genomic and proteomic analysis: biological implications for targeted therapy opportunities.DOI: 10.1186/1750-1172-8-112.	Phyllodes breast tumours	Cancer	Case-control study	Molecular characterisation of rare breast cancer tumours (phyllodes) to identify novel therapeutic molecular targets.	USA	1	55	Not available	Not specified .	Genomics (aCGH), proteomics (immunohistochemistry and morphoproteomics).	aCGH: CombiMatrix DNAarray, proteomics: Consultative proteomics®, The University of Texas. Next-generation sequencing was performed by using the FoundationOne™ platform (Foundation Medicine, Cambridge, MA). Whole-genome array-based comparative genomic hybridization (array CGH) was performed by using the CLIA-certified DNAarray™ (CombiMatrix Diagnostics, Irvine, CA). Immunohistochemical and morpho…	Case study of a 55 year old woman with a metastatic malignant phyllodes tumour. Targeted exome sequencing was conducted using FoundationOne™, whilst whole-genome array-based comparative genomic hybridization (array CGH) was performed by using the DNAarray™. IHC, morphoproteomics analysis and fluorescence in situ hybridization (FISH) were externally out-sourced.	None.	Exome sequencing identified mutations in NRAS and RB1, as well as a deletion in TP53. This TP53 deletion was also observed by whole genome array. IHC and morphoproteomics identified several markers, including positive staining for transducing-like enhance of split (TLE) 3, expressed in the cytoplasm of tumour cells, as well as mammalian target of rapamycin (mTOR) expressed in the nucleo of tumour…	Not specified	Low methodoloigcal rigour: proof of concept study, with one participant.
Mehra, R.	2014	Primary Urethral Clear-Cell Adenocarcinoma: Comprehensive Analysis by Surgical Pathology, Cytopathology, and Next-Generation Sequencing. DOI:10.1016/j.ajpath.2013.11.023	Primary Urethral Clear-Cell Adenocarcinoma (PUCA)	Cancer	Case-control study	Molecular characterisation of PUCA detailing pathological and cytopathological findings to determine histogenesis.	USA	1	56	African American (n=1)	Non-matched normal tissue from the patient or healthy control genomic DNA was used as comparative controls for tumour samples. For qRT-PCR, expression values were normalised to the internal control GAPDH. Matched, normal tissue or control human genomic DNA for tumour samples , GAPDH internal control for qRT-PCR	Phenomics, (cytopathology and surgical pathology), genomics (WES) and transcriptomics (WTS).	Surgical pathology: Microscopic evaluation of the transurethral resection, cytopathology: papanicolaou staining WES and WTS: Illumina HiSeq 2000	Case study of a female patient (56 years, African American), diagnosed with PUCA. WES and WTS were performed using the HiSeq2000. Mutation analysis was performed using VarScan 2 software version 2.3.2. Indel analysis was performed using Pindel, version 0.2.4. Gene fusion analysis from WTS was performed using the the BLAT alignment tool and ORF Finder (NCBI). Candidate gene variants were validated…	None.	WTS identified 104 gene fusion candidates, five of which were identified as probably true candidates (ANKRD28-FNDC3B, RIPK2-OSGIN2, PDLIM1-LOC728558, HMGA2-EML5, and RB1-SLC15A2). Mutation analysis identified 38 somatic mutations. Of particular interest was a nonsense mutation identified in ATM and a nonsynonymous mutation in ALK. Furthermore, a truncating mutation was identified in ATR, however …	Not specified.	Weak methodological rigour: one sample number but detailed experimental proceedures reported.
Koh, Y.	2015	Detection of a Distinctive Genomic Signature in Rhabdoid Glioblastoma, A Rare Disease Entity Identified by WES and WTS1. DOI: 10.1016/j.tranon.2015.05.003	Rhabdoid glioblastoma (R-GBM)	Cancer	Case-control study	To investigate genetic changes in R-GBM compared to conventional glioblastoma (GBM).	Korea	1	20	Not available	Normal comparison genomic DNA samples were used as controls for exome sequencing and the array-CGH. Gene expression data from a public database was used (The Cancer Genome Atlas (TCGA) and cBioPortal for Cancer Genomics) as a control for gene expression data from WTS.	Genomics (WES, SNPs, CNVs), transcriptomics (WTS).	WES: Illumina HiSeq 2000, SNP and CNV analysis: Illumina HumanOmni5-Quad BeadChip array, array-CGH (Agilent array-CGH G3 Human 1x1M array). WTS: Illumina HiSeq 2000.	Case report of a 20 year old female with diagnosed R-GBM. WES was undertaken using the Illumina HiSeq2000, enabled single nucleotide variation and copy number analysis. WTS was also performed using Illumina HiSeq2000, enabling fusion transcript discovery as well as gene expression level analysis. A genome wide SNP array was conducted using the Illumina HumanOmni5- Quad BeadChip and an array compa…	None.	WES identified 38 somatically mutated single nucleotide variations. Of these 13 were also identified in WTS and 23 were identified as being non-synonymous. CNVs were discovered in 11 known tumour supressor genes: VHL, CTNNB1, PIK3CA, EGFR, CDK6, MET, EZH2, MLL3, CDKN2A, CDKN2B, and NOTCH1. The SNP array, array-CGH and WES identified a homozygous deletion at chromosome 9 containing the tumour supr…	Not Specified.	Weak methodological rigour: one patient case study.
Sekulic, A.	2014	Personalized treatment of Sézary syndrome by targeting a novel CTLA4:CD28 fusion. DOI: 10.1002/mgg3.121	Sezary syndrome (SS), an aggressive rare variant of cutaneous T-cell lymphoma (CTCL)	Cancer	Case-control study	Multi-omic analysis of SS enabling subsequent treatment.	USA	1	67	Caucasian (n=1)	Two matching normal control samples were used for RNA-Seq analysis. WGS controls not specified.	Genomics (WGS), transcriptomics (WTS)	WGS: Illumina GA IIx, WTS: Illumina HiSeq 200	Case study of a 67 year old caucasian female with SS. WGS was performed by the Illumina Clinical Services Laboratory and WTS was performed using the HiSeq 2000. Data analysis included CNV, SNVS, Indels, somatic mutation analysis using the Illumina CASAVA software. Differential expression analysis and transcript assembly/abundance from WTS was assesed via Cufflinks 0.9.3.	None.	High genomic instability was visable from CNV analysis, with n=6 losses of both gene alleles, one gene fusion, one intragenic deletion and one allele deletion coupled with mutation in the second allele. 7/9 of these genes had functional roles associated with cancer inclduing four tumour supressor genes: CDKN2A, CDKN2B, PARK2, WAPA, and three with roles in regulating tumour supressor genes (CTLA4,…	Not specified.	Weak methodological rigour: , case study of one sample
Ko, J.J. (TCGA)	2018	Whole-genome and transcriptome profiling of a metastatic thyroid-like follicular renal cell carcinoma. DOI: 10.1101/mcs.a003137	Thyroid-like follicular renal cell carcinoma (TLFRCC)	Cancer	Case-control study	Molecular characterisation of a case of TLFRCC to elucidate genomic characteristics and therapeutic targets.	Canada	1	27	Not available	Normal pheripheral blood sample.	Modified TCGA analysis pipeline: genomics (exomics, CNV, SNP), and transcriptomics (mRNA, miRNA)	CNV and SNP analysis: Illumina HiSeqX platform. mRNA, miRNA: Illumina NextSeq500	WGS and WTS sequencing was analysed to reveal SNV, structural variants, CNVs, differential gene expression and mutational signature analysis in one patient 27 year old patient with TLFRCC	None.	Similar transcriptional profile to papillary renal cell carcinoma (pRCC). 25 somatic variants were detected, including two nonsynonymous mutations in protein coding regions. None of the mutations had been previously identified as having clinical significance, although mutations were seen in the cancer genes KRAS, I187T; CAT, F185I; CEP290, Q284H.92 structural variants were seen with an average of…	Transcriptome profile was analysed using spearmans correlation against TCGA average groups.	Weak methodological rigour: one patient case study.
Jany, P.L.	2013	GFAP Expression as an Indicator of Disease Severity in Mouse Models of Alexander Disease. DOI: 10.1042/AN20130003	Alexander disease (AxD)	Neurological disease	Case-control study	To investigate GFAP expression as a potential biomarker of AxD.	USA	Murine model	Not applicable	Not applicable	Bovine serum albumin was used as a standard for the BCA protein assay. Gfaptm1Mes mice were negative controls for the ELISA assay.	Transcriptomics (mRNA), proteomics (cerebro spinal fliuid BCA protein assay and ELISA)	mRNA: RT-PCR, Applied Biosystem 7500 Real-Time PCR system	Cerebrospinal fluid of mouse models of GFAP (GfapR236H/+ and GfapR76H/+) were subject to promoter activity analysis (Gfap-luc mice) via Bicinchoninic Acid (BCA) Protein Assay kit, and the same diluted sample was used for an ELISA assay. GfapmRNA quantification by conversion to cDNA and quantified by real time PCR.	None.	GfapR236H/+ had significantly increased promoter activity compared to Gfap-luc/Gfap+ / + mice, with the largest fold-increase Gfap promoter activity seen in the olfactory bulb, confirmed by mRNA quantification. Discrepancies were seen in promoter activity, mRNA quantification and protein levels of GfapR236H/+ mutants; promoter activity increased 5-fold in the brain stem/spinal cord, mRNA levels i…	Two-way ANOVA with post-hoc Bonferroni-corrected t-tests (p<0.01) for Gfap promoter activity analysis. For gender differences in Gfap promoter and mRNA level investigation we used one-way ANOVA with post-hoc Bonferroni t-test; *** P < 0.001.	Weak methodological rigour: murine model of human disease.
Hong, A.L.	2016	Integrated genetic and pharmacologic interrogation of rare cancers. DOI: 10.1038/ncomms11987	Undifferentiated sarcomas (USARCS)	Cancer	Case-control study	Identification of novel therapeutic targets via an integrated approach for rare cancers.	USA	1	9 months	Not available	For RNAi experiments, 262 shRNA controls were used targetting genes not present in the human genome and controls which identify off-target effects from miRNA based sequences (seed controls). For CRISPR-Cas9, 375 sgRNA controls were used which target genes not present in the human genome. The established A549 lung cancer cell line was used as a control for the druggable cancer target (DCT) shRNA s…	Genomics (Functional studies: cell lines, CRISPR-Cas9, RNAi, WES), transcriptomics (RNA sequencing, qRT-PCR), proteomics (Immunoblots)	WES: Illumina HiSeq 2000, RNA-Seq: Illumina TruSeq Platform, qRT-PCR: High-Capacity cDNA Reverse Transcription Kit. Immunoblots: NE-PER, ThermoFisher Scientific.	Proof of concept study. A cell line was created from a patient with rare metastatic undifferentiated sarcoma, CLF-PED-015-T. This was subject to WES (Illumina HiSeq200) to identify candidate rare SNPs, RNA-Seq (Illumina TruSeqPlatform) with fusion discovery using the PRADA, Chimerascan and STAR algorithms and qRT-PCR using the High-Capacity cDNA Reverse Transcription Kit. Cell lines were also cre…	None.	CLF-PED-015-T cell line formed tumours when injected into immunodeficient mice injected at a similar rate to neuroblastoma BE(2)C and Ewing sarcoma TC-32 cell lines. WES and RNA-Seq showed similar CNV in the metastatic tissue taken and the CLF-PED-015-T cell line, although additional point mutations were visable in the cell line. RNA-Seq identified 9 fusion genes in CLF-PED-015-T: RPS24-EMP1, TME…	Students t-test, (p<0.05).	Weak methodological rigour: one patient, but proof of concept study
Barkhoudarian G.	2017	Genetic and epigenetic alterations between pituitary adenoma and pituitary carcinoma. DOI: 10.1055/s-0037-1600620	Pituitary carcinoma (brain/CNS tumour)	Cancer	Case-control study (CONFERENCE ABSTRACT)	Investigation of epigenetic variants affecting pituitary carcinoma tumour progression.	USA	3	Unknown	Not available	Adenoma patients were used as controls.	Genomics (SNPs), epigenomics (DNA methylation), transcriptomics (RNA-Seq).	SNP: Affymetrix 6.0 microarray, methylation: Illumina Infinium 450k array, RNA-Seq: not specified.	Case-control (conference abstract) of three pituitary carcinoma patients, were analysed for WES, RNA-Seq, 450k Illumina array methylation analysis and SNP analysis.	None.	Higher mutation frequency in carcinoma samples, increased variation in methylation states in carcinoma samples. Differentially methylated genes included those involved in structural arrangement (HSPG2, LVRN, GLT25D2, ECE2), and proto-oncogenes (GATA1, VSIG8).	Not specified.	Conference abstract - Not applicable.
Kim, J.H.	2018	Mutational and transcriptomic profiling identify distinct angiogenic and inflammatory subtypes of angiosarcoma. DOI:10.1158/1538-7445.AM2018-5357	Angiosarcoma	Cancer	Case-control study (CONFERENCE ABSTRACT)	To investigate the genetic and molecular events in canine models of angiosarcoma in a high powered research study which findings could be translated into human angiosarcoma research.	USA	Canine models.	Not applicable	Not applicable	Nonmalignant matched tumour samples were used as controls.	Genomics (exomes), transcriptomics (RNA-Seq)	No specifics listed, conference abstract.	RNA-Seq data from 93 canine HSA tumour samples and 16 benign controls was collected, based on mutations identified from the exomes of 42 tumour-normal paired canine samples, as well as RNA-Seq data from n=14 human angiosarcomas.	None.	Details are not provided, but a general description of the identification of somatic mutations and translocation fusions which implicated oncogeneic mechanisms for vascular endothelial growth factor receptors (VEGFR), phosphoinositide-3 kinase (PIK3) signaling pathways, and the p53 DNA damage repair pathway in the pathogenesis of HSA.	Not specified.	Conference abstract - Not applicable.
Puca, L.	2018	Patient derived organoids to model rare prostate cancer phenotypes. 10.1038/s41467-018-04495-z	Rare prostate cancer phenotype - CRPC-NE	Cancer	Case-control study	Development of tumour organoids and asssessment of concordance with the original samples of NC patient samples, and assessment of the role of EZH2 in driving pathogensis of NC.	USA	4	Unknown	Not available	A scramble sequence used for negative control of shRNA transfection. Two CRPC-Adeno organoid controls were used as controls for high throughput drug screening in organoids.	Functional study developing organoids analysed with multi-omic methods; genomics (WES), transcriptomics (RNA-Seq), epigenomics (DNA methylation)	Organoids: Organoids were engrafted in murine models (patient derived organoid xenografts, PDOXs) using NOD scid gamma mice, and then reapplied in vitro as organoids from PDOXs (PDOX-ORG). WES and RNA-Seq: No detail provided. DNA methylation: reduced representation bisulfite sequencing (ERRBS), technology not provided.	Tissue from 25 patients with prostate cancer were collected for 3D and 2D organoid development (success rate of 4/25). METHODS PART 1: Organoids were engrafted in murine models (patient derived organoid xenografts, PDOXs) using NOD scid gamma mice, and then reapplied in vitro as organoids from PDOXs (PDOX-ORG). WES was performed at various time-points in 2d and 3d cultures compared to tumour biop…	None.	Success rate of organoid development 16%. PDOXs and organoids were classed via morpholoigcl assessment to be NCs, all lacking AR expression (the typical drug target in prostate cancer). WES in 2D and 3D cultures at various timepoints showed high tumour purity as well as consistent CNV. Transcriptomic profiles showed consistent segregation of the CRPC-NE organoids with CRPC-NE patient tumors, clus…	For gene expression analysis a Wald test was applied followed by Benjamini−Hochberg correction for multiple hypothesis testing. For methylation analysis, Ward’s hierarchical clustering of samples was performed by “1-Pearson’s correlation coefficient”.	Weak methodological rigour: cell line study originating from 4 patients, but good proof of concept
Qiu, W.	2014	Oncogenic PIK3CA Mutation and Dysregulation in Human Salivary Duct Carcinoma. DOI: 10.1155/2014/810487	Salivary Duct Carcinoma (SDC)	Cancer	Case-control study	Molecular genetic characterisation of SDC.	USA	6	62	Not available	Normal ductal epithelial cells were used for comparison to SDC tissue samples.	Genomics, (single gene sequencing of PIK3CA), proteomics (IHC)	DNA sequencing: with ABI’s 3100 capillary automated sequencer, IHC: Dako LSAB + System-HRP kit.	Six cases of archival SDC tissue specimens were used in this case series study. Patients had a median age of 62 years, (n=5 male and n=1 female). IHC staining was conducted for expression analysis followed by targeted sequencing of exons 9 and 20 of the PIK3CA gene with ABI’s 3100 capillary automated sequencers. CNV were analysed by qRT-PCR.	None.	IHC showed elevated PIK3CA protein expression in SDC compared to normal controls (1-2+ higher intensity IHC labelling of neoplastic cells). There was a significant increase in expression of patient samples 2,3,4,5 compared to patient samples 1 and 6. Sequencing showed mutations in E545K and H1047R of the PIK3CA gene. Two hotspot mutations found in patient 2 and 3 respectively were not found in co…	Not specified.	Weak methodological rigour: , low sample number but detailed experimental proceedures.
Stabej, P.L.Q.	2017	An example of the utility of genomic analysis for fast and accurate clinical diagnosis of complex rare phenotypes. https://doi.org/10.1186/s13023-017-0582-8	Complex undiagnosed phenotypes including non-syndromic hearing loss (NSHL), aberrant skeletal phenotypes and significant developmental delay	Multi-system developmental disorder	Familial and case - unrelated control study.	To diagnosis 4 individuals with complex phenotypes using integrative molecular analysis.	UK	4	Unknown	Pakistani (n=4 consanguineous family)	Normal controls and the unaffected father were used.	Genomics (WES, CMA, linkage analysis) and Transcriptomics (mRNA).	Whole exome sequencing was performed using the exome capture Agilent SureSelect version 4 and the Illumina HiSeq200. CMA by CGH using Roche Nimblegen 135 K microarray or by cytogenomic SNP microarray using Affymetrix Cytoscan 750 K. Linkage analysis performed using HumanCytoSNP-12v2-1_H Beadarray. mRNA analysis was performed using RT-PCR on the disease variant PDZD7.	Case-control study of four individuals (offspring of a consanguineous family), with undiagnosed complex phenotypes inclduing NSHL, aberrant skeletal phenotypes and significant developmental delay. CMA was conducted using array CGH and linkage analysis (recessive model, allele frequency less than 0.0001) using cytogenomic SNP microarray (Affymetrix Cytoscan 750 K). WES was conducted using the HiSe…	None.	CMA identified monosomy 8p23 with a loss of material of approximately 10,6 Mb between 8:176,569 and 10,781,689 and partial trisomy 18 with a gain of approximately 7.9 Mb, likely unbalanced de novo translocation between chromosome 8 and chromosome 18 causing the the severe developmental delay with microcephaly in the 3rd child. Duplicated/deleted genes included TGIF1, LAMA1, SMCHD1 on chromosome 1…	Not specified	Weak methodological rigour: , low sample number but detailed experimental proceedures.
Liu, Y.	2015	Copy number variation in CEP57L1 predisposes to congenital absence of bilateral ACL and PCL ligaments. https://doi.org/10.1186/s40246-015-0053-z	Congenital absence of the anterior (ACL)/posterior cruciate ligaments (PCL)	Muscular disorder	Case-control study	Molecular characterisation of a poorly studied rare disease, ACL/PCL.	USA	2	Unknown	Caucasian (n=2)	Control cohort of 9000 control individuals from in-house whole exomes, the 1000 genomes project and the NHLBI GO Exome Sequencing Project, used to identify only SNVs and indels not reported in this cohort. Following this filtering, families with unrelated mongenic disorder (n=147) were used as CNV validation controls. Male and female genomic DNA positive controls were included in qPCR further val…	Genomics (WES, CNV), proteomics (3D modelling, western blot)	WES: HiSeq 200, 3D modelling: Phyre2 and the protein model portal	Case study of a family identified to have two affected individuals, a mother and daughter (proband), diagnosed with bilateral ACL and PCL ligament absence. DNA not obtainable for unaffected sister or father. Exome sequencing conducted using the Hiseq2000 platofrm. CNV analysis was performed using the standard exome hidden Markov model (XHMM) pipeline. Identified CNV following filtering were compu…	None.	WES identified target CNV deletions occurred within the genomic region on chr6:109466479-109485174, occuring only in the proband and affected mother and not in healthy controls or in individuals with other mendelian diseases, supported by computational validation. qPCR against the suspected mutated gene CEP57L1 was shwon to harbous a hemizygous deletion in the affected individuals. Extracted RNA …	Not Specified	Weak methodological rigour: low sample numbers
Stray-Pedersen, A.	2014	PGM3 Mutations Cause a Congenital Disorder of Glycosylation with Severe Immunodeficiency and Skeletal Dysplasia. DOI: 10.1016/j.ajhg.2014.05.007	Congenital Disorder of Glycosylation (CDG)	Multi-system developmental disorder	Familial study	Investigation of driver genes in CDG.	USA	3	1 month	Afgani (n=1), Mexican-American (n=1), German (n=1)	Family members were used as comparative controls to the affected probands, including parents and siblings.	Genomics (WES, SNVs, CMA), proteomics (cyrstalline in silico protein structure analysis, CZE and MS)	WES: Outsourced, a SOLiD5500xl platform used, CMA: standardized Agilent oligoarrays 180K and 244K. In silico protein structure analysis: SWISS-MODEL provided by the Protein Model Portal. CZE: P/ACE-SYSTEM MDQ, MS: chromatography electrospray ionization mass spectrometry (SCIEX API4000 tandem mass spectrometer with Turbo V spray source) and MALDI-TOF mass spectrometry.	3 patients with congenital disorder of glycosylation, variable clinical symptoms including: leukopenia, skeletal dysplasia (resembling Desbuquois dysplasia DBQD), dysmorphic facial features, and cognitive impairment). The patients included two females and 2 males, of Afghani, Mexican-American and German descent. WES was performed at the Baylor College of Medicine Human Genome Sequencing Center fo…	None.	PGM3 was identified as a candidate gene for the cause of the DBQD symptoms in patients 1 and 3, with none of the variants reported in this study having previously been reported in any of the population cohorts described in the methods section. In patient one, a PGM3 variant was discovered in the homozygous non-snonymous mutation in exon 6 (c.737A>G [p.Asn246Ser]). Two large genomic intervals and …	Not specified.	Weak methodological rigour: , low sample number but detailed experimental proceedures.
Papuc, SM.	2019	The role of recessive inheritance in early-onset epileptic encephalopathies: a combined whole-exome sequencing and copy number study. DOI: 10.1038/s41431-018-0299-8	Early-onset epileptic encephalopathy (EE) and combined development and epileptic encephaolopathies (DEE)	Neurological disease	Familial study	To use a combined approach of WES and copy number vairant analysis, to better understand the molecular landscape of ealy-onset epileptic encephalopathy EE and DEE.	Switzerland	63	7 months	n=1 Spanish-Bangladesh, n=1 Ghanaian, n=1 Eritrean, n=1 Assyrian, n=1 Afghan, n=58 Caucasian	Parental trios.	Genomics (CMA, WES), metabolomics (untargeted metabolome screening)	CMA: Affymetrix Cytoscan HD arrays, WES: Illumina HiSeq 2500. Untargeted metabolome screening: LC-MS Dionex Ultimate XRS3000 UHPLC coupled to a Q-Exactive high resolution	Cohort study with n=63 participants, n=42 with EE and n=21 with DEE. DNA samples collected from all but 2 parents. Median age at seizure onset was 7 months. Copy number vaiant analysis was undertaken using chromosomal microarray analysis. WES was performed in 60 patients, 51 of these were proband - parent trios. Metabolomic analysis was perfromed in were used to confirm variant pathogenicity in n…	None.	Chromosomal microarray anlaysis found 50 reliable rare coding and recurrent disease loci in 52% of participants, (maximum three per participant). Five of the de novo CNV established a diagnosis explaining the EE/DEE phenotype, and were CNV known to effect disease loci in approximately 10% of the cohort. One male and female participant who did not have a definite diagnosis, had a recurrent duplica…	Not specified	High methodological rigour: large cohort and detailed experimental proceedures.
Saito M.	2017	The genomic and epigenomic landscape in thymic carcinoma. DOI: 10.1093/carcin/bgx094	Thymic carcinoma	Cancer	Case-control study	Molecular characterisation of Thymic carcinoma in patients of Asian descent, aiming to investigate any differences between thymic carcinoma in asian descent participants and USA/European particicpants, as well as differences between thymic carcinoma and thymoma.	Japan	10	60.1	Asian (n=10)	For methylation analysis of TET2 mutations, mutation negative TET2 patients were used as controls,	Genomics (WES, CNV), epigenomics (DNA methylation), transcriptomics (RNA-Seq)	WES and RNA-Seq: Illumina HiSeq 2000, DNA methylation: Illumina Infinium 450K Methylation array	Case series study of 10 (average age, 60.1 years, n=6 female, n=4 male) surgically resected samples from Japanese patients, n=9 with thymic carcinoma and n=1 with undifferentiated carcinoma. WES was conducted using the Illumina HiSeq 2000. Mutational signature analysis was conducted using deconstrucSigs software (multiple regression), to extract signatures based on the Catalogue of Somatic Mutati…	None.	The case who underwent the highest number of chemotherapy sessions had the highest number of somatic mutations. Hierarchical clustering identified two distinct mutational groups, COSMIC signature 1, related to spontaneous deamination 5-methylcytosine (8/10 patients), and COSMIC signature 5 and 6, related to DNA mismatch repair deficiency. Mutations were found in the genes CYLD, TP53, HRAS, and RB…	T-test or Mann–Whitney U test using GraphPad Prism 6.0 software (GraphPad Software), P < 0.05	Weak methodological rigour: , low sample number but detailed experimental proceedures.
Buffin-Meyer B.	2018	Combination of the fetal urinary metabolome and peptidome for the prediction of postnatal renal outcome in fetuses with PUV.	Fetuses with posterior urethral valves (PUV)	Renal disorder	Case-control study	Comprehensive evaluation of the metabolome and proteome of PUV.	France	29	0.5	Not available	37 fetuses with absence of end stage renal disease (ESRD).	Metabolomics (CE-MS) and peptidomics	CE-MS: Beckman Coulter Proteome Lab PA800 capillary electrophoresis system. Peptidomics: not specified.	Case-control study seperated into two phases. The first phase (discovery) involved peptidome and metabolome analysis of 25 PUV patients, to develeop predictive classifiers. Following this, (validation phase), 35 PUV fetuses underwent peptidome and metabolome analysis. Metabolomic and peptidome analysis was conducted using capillary electrophoresis coupled to mass spectrometry (CE-MS), using a Bec…	None.	This study identified 24 differential metabolites and 12 peptides in fetuses with PUV and ESRD than those with PUV and no ESRD, validated in an independent cohort of fetuses. Of the 24 identified metabolites creatinine, aminoadipic acid and tryptophanamide, were identified with previous identifications in PUV patients, plasma markers for diabetes risk/tissue marker for prostate cancer and as bein…	Statistical analysis was performed using Medcalc (version 16.8, MedCalc Software), for Mann-Whitney U tests and Wilcoxon analysis followed by correction for multiple testing using the method of Benjamini-Hochberg (p<0.05). McNemar test for paired proportions was used for comparisons of sensitivity and specificity, with Hanley's method used for Area Under Curve analysis.	Medium methodological rigour: reasonable sample numbers, matching of cases and controls, reporting of statistical analysis, accounting for multi-variates and experimental validation.
Woodford-Richens, K.L.	2001	Comprehensive analysis of SMAD4 mutations and protein expression in juvenile polyposis - Evidence for a distinct genetic pathway and polyp morphology in SMAD4 mutation carriers. DOI: 10.1016/S0002-9440(10)62516-3	Juvenile polyposis syndrome (JPS)	Rare pre-cancerous tumour.	Familial study	To comphrensively characterise mutations in the SMAD4 gene associated with JPS.	UK	18	Unknown	Not available	Unaffected family members were used as well as n=50 unrelated controls.	Genomics (exon specific analysis of SMAD4), transcriptomics (RNA expression, Southern Blot) proteomics (IHC)	Exon analysis: fluorescent single-stranded conformational polymorphism, southern blot: custom method, proteomic analysis: protein truncation test and IHC.	Cohort study, blood samples were taken and lymphoblastoid cell lines made, as well as snap-frozen tissue collected from n=18 sporadic JPS cases. Samples underwent fluorescent single-stranded conformational polymorphism (F-SSCP) analysis, protein truncation test (PTT), southern blotting and blind IHC analysis.	None.	F-SSCP analysis identified a single nucleotide heterozygous change in family 21 (G>A at a donor site in intron 2 of SMAD4), seen in two affected sisters and maternal aunt, but not in the unaffected father or unrelated controls. PTT revealed a nonsense change in Q180x in exon 4. Southern and western blotting didn't identify any further analysis.	Fisher's exact and two tailed t-tests were used as statistical methods to investigate association.	Weak methodological rigour: , low sample number but detailed experimental proceedures.
Chedgy, E.	2018	Biallelic tumour suppressor loss and DNA repair defects in de novo small‐cell prostate carcinoma. doi.org/10.1002/path.5137	Small cell prostate carcinoma (SCPC)	Cancer	Case-control study	To use DNA sequencing, exome and mRNA analysis to investigate the molecular eitology of the rare malignancy, de novo SCPC.	Canada	18	64.4	Not available	Exomics: Paired benign tissue or matched leukocyte germline controls available for seven patients. Transcriptomics: Batch normalization and cross validation of code sets using six pairs of technical replicates.	Genomics (WES) and transcriptomics (mRNA expression).	WES: Illumina MiSeq, RNA-Seq: Nanostring nCounter Analysis System	Retrospective analysis of formalin-fixed paraffin-embedded archival tumour tissue from participants with pure de novo SCPC (n=10) and (n=8) had mixed adenocarcinoma. Participant mean age at diagnosis was 65.2 years, with a median overall survival was 28 months. All patients were treated with platinum chemotherapy. Exome analysis was conducting using targetted sequencing of the exonic regions in 7…	None.	Mutations in TP53 in 13 out of 17 patients and higher in de novo SCPC compared to adenocarcinoma patients. Biallelic distruption of PTEN and RB1 was found to be linked to lower mRNA expression levels in genes shared between DNA sequencing and RNA panels. WES identified TMPRSS2-ERG and AGR2-ETV1 rearrangements, confirmed by Sanger sequencing and PCR. FOXA1 mutations were also identified (closely r…	Pathology analysis of samples: Mann-Whitney U Test. Genomics: Fisher's exact test to compare mutation in in adenocarcinoma patients compared to de novo SCPC. RNA analysis: Unsupervised herarchical clustering and R software packages hcluster, heatmap.plus, amap, Dist and dendsort. The median overall patient survival from the diagnostic biopsy date was estimated with Kaplan–Meier analysis, and subg…	Weak methodological rigour: low sample numbers, ery susceptible to batch effects as retrospective from different sources.
Lavorato-Rocha, A.M.	2016	An Integrative Approach Uncovers Biomarkers that Associate with Clinically Relevant Disease Outcomes in Vulvar Carcinoma. DOI: 10.1158/1541-7786.MCR-15-0366	Vulvar squamous cell carcinoma (VSCC)	Cancer	Case-control study	Molecular characterisation of VSCC to identify disease associated biomarkers.	Brazil	18	Unknown	Not available	Adjacent normal tissue was used as controls for VSCC tumour samples.	Genomics (aCGH, qPCR), transcriptomics (genome wide expression, RT-qPCR)	aCGH: Agilent SurePrint G3 Human CGH Microarray, qPCR: Applied Biosystems 7900HT Fast Real-Time PCR System, genome wide expression: DNA microarray scanner with SureScan High-Resolution Technology, RT-qPCR: Agilent SurePrint G3 Human CGH Microarray	Cohort study of VSCC tumour and adjacent normal tissue (n=17 DNA samples from VSCC fresh frozen tissue and 150 FFPE) . For genetic analysis, arrayCGH performed using the SurePrint G3 Human CGH Microarray Kit, enabling CNV analysis using NEXUS copy number software version 5.0. Transcriptomic analysis was conducted using the SurePrint G3 Human GE 8 × 60K Microarray Platform. Integration of the geno…	CONEXIC algorithm: combines CNV and gene expression variant data to construct hypothesised regulatory networks, providing a ranked score which informs how well a variant predicts module behaviour, with high scores indicating high tumour adaptive advantage.	CNV analysis showed a total of 234 alterations in 16/18 samples, with 11 exhibiting high copy number gains and 4 with high copy number homozygous copy loss. Of these, 28 copy numbers were significantly altered including 22 gains in 506 genes, 6 losses in 27 genes. There were 7,951 genes (3842 overexpressed, 4,109 underexpressed genes). Integrative analysis identified 47 candidate driver genes, wi…	Mann-Whitney tests, X2 tests and Kaplan-Meier survival analysis was performed with (p<0.05).	Weak methodological rigour: low sample numbers
Kim, A.	2018	Integrated clinical and omics approach to rare diseases: novel genes and oligogenic inheritance in holoprosencephaly. Brain : a journal of neurology. DOI: 10.1093/brain/awy290	Holoprosencephaly (HPE)	Neurological disease	Familial and case - unrelated control study	To investigate molecular evidence for oligogenic inheritance of HPE.	France	80	Unknown	European (n=21), African (n=4), South Asian (n=1), Admix (n=3)	As well as unaffected family members as controls for the proband, SNV and INDELS data from 248 healthy trios (744 individuals) provided by Genome of the Netherlands (GoNL) sequencing project and 574 individuals from the French Exome Project.	Phenomics (genes assocaited with HPE phenotypes of interest, aCGH), genomics (WES), transcriptomics (public RNA-Seq data)	Phenotyping: VarFromPDB, WES: not specified, RNA-Seq data: Human Development Biology Resource	Functional cohort study of patients from 26 families diagnosed with HPE without a known disease aeitology and unaffected relatives underwent trio-based WES and CGH-array analysis. Of these participants, 24 families were of European descent and two of South East Asia and African descent Genes assocaited with phenotypyes of interest were extracted using R package VarFromPDB. Weighted Gene Co-expres…	None.	Variants of clinical interest were identified in 180 genes significantly associated with key pathways of forebrain development including sonic hedgehog (SHH) and primary cilia. Oligogenic events were observed in 10 families and involved both known and novel holoprosencephaly genes including recurrently mutated FAT1, NDST1, COL2A1 and SCUBE2. The incidence of oligogenic combinations was significan…	Fisher’s exact test (p-value <0.05)	Good methodological rigour: higih sample numbers, familial study validated with unrelated controls.
Siebzehnrübl, F.A.	2018	Early postnatal behavioral, cellular, and molecular changes in models of Huntington disease are reversible by HDAC inhibition. DOI: 10.1073/pnas.1807962115	Huntington Disease (HD)	Neurological disease	Case-control study	To investigate the effetctiveness of presymptomatic therapeutic intervention HD using murine models.	Germany	Murine model	Not applicable	Not applicable	Wildtype (healthy) murine models were used as comparisons to transgenic mice.	Proteomics (functional animal model, western blots) and transcriptomics (functional animal models, mRNA analysis)	Western blots: MALDI-TOF, mRNA: Affymetrix arrays	Functional study using murine models of HD containing the tgHD+/- or tgHD+/+ mutation (n=51 CAG repeats in adult onset HD) and BACHD murine models (97 CAD repeats, juvinile onset). Behaviour phenotypic analysis conducted using ultrasonic vocalization observation, mRNA analysis conducted using Affymetrix arrays and qRT-PCR for quantification. Western blot analysis and autoradiography was used to c…	None.	Reduced anxiety, awareness and ability to vocalise was apparent in the tgHD mice. mRNA analysis identified 17 candidate differentially expressed genes in pathways related to HD behaviour, 7 of these were confirmed by qRT-PCR (Agt, Atp2a2, FoxG1B, Hcrtr2, KcncI, Slc6A3, Th). The two highest up-regulated genes (Slc6A3 and Th) were related to dopaminergic signaling, leading to the further quantifica…	ANOVA, p <0.05,	Weak methodological rigour: murine model
Zennaro, D.	2012	Proteomics plus genomics approaches in primary immunodeficiency: the case of immune dysregulation, polyendocrinopathy, enteropathy, X-linked (IPEX) syndrome.DOI: 10.1111/j.1365-2249.2011.04492.x.	Immune dysregulation, polyendocrinopathy, enteropathy, X‐linked (IPEX)	Auto-immune disease	Familial study	Molecular charactiersation of IPEX to evalulate clinical and immunological phenotypes.	Italy	3	Unknown	Not available	Parents were used as comapartive controls.	Genomics (sequencing of FOXP3), transcriptomics (RNA microarray) and proteomics (IgE and FACs)	DNA sequencing: automated ABI PRISM 310 Genetic Analyzer (Applied Biosystems), proteomic microarray visualisation: ScanArray Gx Microarray scanner. RNA microarray: HG-U133A2·0 GeneChip oligonucleotide arrays	Case study of three brothers with symptoms including severe watery bloody diarrhoea, urticaria, angioedema, rhinitis, asthma, and autoimmune thyroiditis. Genomic DNA was extracted from PBMCs. The candidate IPEX gene was sequenced using an automated ABI PRISM 310 Genetic Analyzer . TCR‐Vβ repertoire and circulating lymphocytes phenotype were evaluated by fluorescence activated cell sorter (FACS) a…	None.	As suspected, a single base mutation was discovered in all three brothers in the FOXP3 gene (single‐base substitution (543 C > T) at the intron 4/exon 5). FACs analysis showed no detectable protein levels of FOXP3 protein in the CD127‐CD25highCD4+ T cells subset (Treg cells) in any of the brothers. In the two oldest brothers, expansion of TCR‐Vβ 8 and 22 was seen and raised levels CD19+CD5+ B lym…	The Benjamini and Hochberg method was used to control for false positives when selecting signficant differentially expressed genes (P<0.01).	Weak methodological rigour: , low sample number but detailed experimental proceedures.
Gatto, S.	2017	ICF-specific DNMT3B dysfunction interferes with intragenic regulation of mRNA transcription and alternative splicing. DOI: 10.1093/nar/gkx163	Immunodeficiency, Centromere instability and Facial anomlies syndrome (ICF1).	Auto-immune disease	Case-control study	Investigation of the role of DNA-methyltransferase DNMT3B in ICF1.	Italy	2	Unknown	Not available	B-LCLs derived from peripheral blood of the two unrelated ICF patients compared to control B-LCLs. RRBS results validated by comparison to Illumina 450k Methylation array data to control for the effects of cell immortalization/culture on the DNA methylation profile. siGLO RNAi control was used as negative control for siRNA knockdown	Epigenomics (RRBS and microarray, histone analysis via ChIP), transcriptomics (RNA-Seq, RNA immunoprecipitation, qPCR), proteomics (Western blot)	RRBS: NuGEN Ovation Ultralow Methyl-Seq Library System and 50bp single-end sequencing on the Illumina HiSeq2500 platform, methylation array: Illumina Infinium 450K methylation array, ChIP: SOLiD System 4.0 (Applied Biosystems), RNA-Seq: Illumina HiSeq, RNA immunoprecipitation: Magna RIP™ RNA-Binding Protein Immunoprecipitation Kit (Millipore) and the Magna Nuclear RIP (Cross-Linked) RNA-Binding P…	Epstein Barr Virus immortalized lymphoblast cell lines (B-LCLs) were created from peripheral blood mononuclear cells of two patients with ICF1 (ICF1p1 and ICF1p2), previously shown to have missense mutations in DNMT3B. An siRNA DNMT3B knockdown experiment was performed using siRNA Smart Pool and Nucleofector transfection, and processed at 24, 48, 72 and 120 h post-transfection. Reduced representa…	None.	CpG hypomethylation in 74% of sites was shared between the two ICF patients, compared to just 13% of hypermethylation. A higher level of DNA hypermethylation in the ICFp1 sample was associated with a lower number of DNTM3B protein peaks at gene body regions compared to ICFp2. RNA-Seq analysis showed that 55% of differentially expressed isoforms were shared in the two ICF1 samples compared to cont…	Students t-test, (p<0.05) was used for gene expression, gene specific ChIP, RIP and methylation analysis. DNA methylation analysis was conducted using the Kolmogorov–Smirnov test and PCA using the Methylkit R package.	Weak methodological rigour: 2 patient derived cell lines, unrelated individuals.
Makuuchi, R.	2017	Comprehensive analysis of gene mutation and expression profiles in neuroendocrine carcinomas of the stomach. DOI: 10.2220/biomedres.38.19	Gastric neuroendocrine tumours (GNEC)	Cancer	Case-control study	To investigate the gene expression and mutation profiles of gastric NEC.	Japan	19	Unknown	Not available	Cases compared to healthy adjacent tissue and GAC tissue.	Genomics (WES), transcriptomics (RNA expression).	WES: Ion Torrent Proton Sequencer Thermo Fisher Scientific, RNA expression: SurePrint G3 Human Gene Expression 8×60K v2 Microarray (Agilent Technologies).	Case control study of surgically resected samples from gastric neuroendrocine carcinoma patients (NEC) n=6 compared to gastric adenocarcinoma patients (GAD), n=13. WES was conducted using Ion Torrent AmpliSeq RDY Exome Kit on the Ion Torrent Proton sequencer. Gene expression analysis was conducted using the SurePrint G3 Human Gene Expression 8×60K v2 Microarray. IHC staining was used for expressi…	None.	An average of 98 somatic mutations were idenified per NEC tumour, significantly higher than 62.5 mutations per GAD tumour. TP53 was the most frequently mutated gene in NEC (100% of samples) compared to only 46% of GAD cases. 7.2% of all 557 genes mutated in NEC were found in NEC and GAD, with 536 genes only mutated in NEC including: SMAD4, PIK3CA, RB1and KRAS. Microarray analysis identified 44 ge…	Conducted using R statistical software, Fisher's exact test and Mann-Whitney U test ( P <0.05). Multivariate statistical analysis was used to compare expression levels of NEC and GAD, using orthogonal partial least squares discriminant analysis. S-plot p values >0.8 or <-0.8 was thought to have greatly contributed to differences between NEC and GAD.	Weak methodological rigour: , low sample number, little participant information before sample extraction, but detailed experimental proceedures.
Gara, S.K.	2015	Integrated genome-wide analysis of genomic changes and gene regulation in human adrenocortical tissue samples. DOI: 10.1093/nar/gkv908	ACC	Cancer	Case-control study	To identify the cause of progression from normal tissue to adrenocortical adenoma to ACC.	USA	20	Unknown	Not available	Benign tumour samples and normal adrenal cortex samples were used as comparative controls to ACC tumours. Anti-human B-actin was used as a control antibody for western blot analysis.	Genomics (SNPs), transcriptomics (miRNA), epigenomics (DNA methylation), proteomics (western blot)	SNP: CGH array, Illumina HumanCytoSNP-12 v2.1 BeadChip, miRNA: Affymetrix Human Gene 2.0, DNA methylation: Illumina Infinium 27K methylation array. Western blot proteins detected via chemiluminescence (ECL, Pierce Biotechnology).	Case-control study comparing 20 ACC samples to 75 benign tumor samples and 21 normal adrenal cortex samples. Gene expression analysis was conducted using the Affymetrix Human Genome U133 plus 2.0 GeneChip kit on a GeneArrayScanner, corrected for multiple comparisons and false discovery rate. SNPs were analysed using the SNP-CGH array via Illumina HumanCytoSNP-12 v2.1 BeadChip, enabling copy numbe…	None.	Gene expression analysis showed 23 dysregulated genes between normal adrenal cortex samples and ACC samples, with a further 808 differentially expressed genes between ACC and benign adrenocortical adenoma samples, with a 36% differential gene expresison overlap. The majority of this were underexpressed compared to normal controls / benign tumours. Differential methylation analysis showed 156 diff…	Student's t-test, ANOVA using a Benjamini–Hochberg-adjusted for multiple comparisons ( p<0.05). Pearson's correlation coefficient was used to assess the relationship between gene expression and methylation/copy number/miRNA profile.	Medium methodological rigour: low sample numbers but good case-control matching, statistical analysis including adjustment for multivariates and detailed experimental proceedures.
Thyparambil, S.P.	2018	Comprehensive proteomic and genomic profiling to identify therapeutic targets in adenoid cystic carcinoma. DOI: 10.1200/JCO.2018.36.15	ACC	Cancer	Case-control study (CONFERENCE ABSTRACT)	To investigate potential therapuetic targets for ACC through integrated molecular analysis.	USA	24	Unknown	Not available	Not Specified.	Genomics (WGS), transcriptomics (mRNA), proteomics (targeted mass spectrometry).	Not specified.	Tissue sections (n=24) of patients with ACC were taken and analysed via whole genome sequencing, RNA-Seq and mass spectrometry targeted proteomic analysis. Results were compared from global proteomics with squamous cell carcinoma of the head and neck (SCCHN), and RNA-Seq results were compared with solid tumour tumour types.	None.	Proteomic analysis showed 17% of patients were sensitive to irinotecan, 33% were resistent to taxane and 96% did not express proteins which are targets of GDA-approved therapies. A lower mutational burden was found in ACC than in SCCHN. Significant mutations identiifed included those in ZNF43, ZNF519 and ZNF429 which are involved in transcriptional regulation. Breast cancer showed the closest exp…	Not specified.	Conference abstract - Not applicable.
Sorenson E.C.	2017	Genome and transcriptome profiling of fibrolamellar hepatocellular carcinoma demonstrates p53 and IGF2BP1 dysregulation. DOI: 10.1371/journal.pone.0176562	Fibrolamellar hepatocellular carcinoma (FL-HCC)	Cancer	Case-control study	To improve understanding of FL-HCC through chromosomal and gene expression analysis.	USA	26	Unknown	Not available	Human genomic control DNA was used as the reference for CGH arrays.	Genomics (aCGH) and transcriptomics (miRNA, mRNA).	aCGH: not specified, miRNA and mRNA: Illumina HiSeq2000.	Tumour samples (n=73) were collected during surgery from 26 patients and subjected to array-CGH and RNA-Seq (HiSeq 2000). This included n=38 formalin-fixed, paraffin-embedded (FFPE), used for array-CGH, or n=35 fresh frozen (FF), used for RNA-Seq.	None.	All 38 tumour samples ran on aCGH showed a mean of 405 amplified and deleted genomic loci per sample, with recurrent liver tumours having the highest number of chromosomal alterations. One patient who had a primary tumour matched sample to their metastatic sample had an additional 754 new chromosomal alterations compared to the primary tumour. Median genomic amplifications were 20-fold higher in …	Unpaired two-tailed Student’s t tests were performed where appropriate using Prism 6.0 (Graph-Pad Software). A p-value <0.05 was considered significant.	Medium methodological rigour: Reasonable sample numbers and detailed experimental proceedures
Carapito, R.	2018	Multi-OMICS analyses unveil STAT1 as a potential modifier gene in mevalonate kinase deficiency. DOI:10.1136/annrheumdis-2018-213524	Mevalonate kinase deficiency (MKD)	Auto-immune disease	Familial study	To utilise an integrative multiomic analysis to identify candidate/driver genes and explain phenotypic heterogeneity in a condition where single omic analysis failed.	France	2	43.5	European (n=2)	Healthy family members were used as controls.	Genomics (WES. SNVs, indels), transcriptomics (RNA-Seq) and proteomics (LC-MS/MS and nanoLC-MS/MS)	WES and RNA-Seq: SOLiD 5500 platform, ThermoFisher Scientific. LC-MS/MS: maXis 4G QToF mass spectrometer, Bruker Daltonics. nanoLC-MS/MS: NanoAcquity LC-system coupled to TripleTOF 5600+massspectrometer.	Case study of two sisters (42 and 45 years of age), one with disease (subject 1, (S2) diagnosed as Hyper IgD syndrome) and one without disease (S1) despite both harvouring the p.V377I mutation in the MVK gene. PBMC were collected and used for exome sequencing, followed by RNA-Seq of cell cultures, both using the SOLiD 5500 platform. Proteomic analysis was performed using high throughput LC-MS.	None.* Did discuss the need for more sophisticated data integration software solutions.	Combined analysis identified STAT1 as containing a rare coding variant in S2 with a minor allele frequency of 0.029% and 0% at heterozygous and homozygous states, mRNA fold changes of 1.78 and protein fold changes of 11.32. The variant was c.722G>A, rs146273341, NM_007315.3, inherited from the father causing an arginine to glycine change as well as activation of the interferon-ɣ pathway. Harborin…	Differential protein analysis was performed using the beta-binomial test implemented in R. Mann-whitney U tests were used for comparison of cytokine levels. Other statistical analyses not stated in manuscript.	Weak methodological rigour: Proof of concept familial study.
Abela, L.	2017	Plasma metabolomics reveals a diagnostic metabolic fingerprint for mitochondrial aconitase (ACO2) deficiency. DOI:10.1371/journal.pone.0176363	Mitochondrial aconitase (ACO2) deficiency	Neurological disease	Case-control study	To characterise the global metabolome of patients with ACO2 deficiency.	Switzerland	8	9.7	Arab (n=7), Caucasian (n=1)	A matched control cohort was used to compare to the eight individuals with ACO2 deficiency in 4 unrelated families.	Genomics (WES) and metabolomics (LC-MS)	WES: Illumina HiSeq, LC-MS: Dionex Ultimate XRS3000 UHPLC coupled to a Q-Exactive high resolution	Case-control study of eight patients (from 4 unrelated families) with ACO2 deficiency. N=7 female participants, N=1 male. Whole exome sequencing (WES) performed using the Illumina HiSeq2500 System, on genomic DNA from peripheral blood mononuclear cells (PBMCs), followed by metabolomic analysis using the LC-MS coupled to a Q-Exactive high resolution, accurate mass spectrometer.	None.	In patient F4-P1, two deleterious novel heterozygous mutations were identified from WES in the ACO2 gene (exon 15(c.1859G>A, p.Gly620Asp) and 16 (c.2048G>T, p.Gly683Val)). Metabolomic analysis found 758 features with a fold change of 1.5 between case and controls. Comparative analysis of data matrices from each of the families identified citric acid cycle metabolites, which were differentially ex…	Multivariate data analysis was conducted in n SIMCA v13.0.3. Other analyses including data matrices containing mass/charge, normalized ion signal intensity via PCA, orthogonal projection to a latent structure-discriminant analysis of metabolite expression profiles and relative metabolite ratios conducted by comparing integrated area under curve for the target metabolite. False discovery rate (FDR…	Weak methodological rigour: low sample numbers, (case study of eight families), although good statistical analysis including accounting for multivariates.
Balog, J.	2018	Monosomy 18p is a risk factor for facioscapulohumeral dystrophy. DOI:10.1136/jmedgenet-2017-105153	Monosomy 18p (increases risk of facioscapulohumeral dystrophy)	Multi-system developmental disorder	Case-control study	To investigate whether development of facioscapulohumeral muscular dystrophy (FSHD) type 2 is associated with chromosome 18p deletions, SMCHD1 mutations and D4Z4 micro-satellite repeats.	USA	3	Unknown	Caucasian (n=3)	12 normal controls from fibroblast cells were used as comparators. Negative controls were included in all PCRs.	Transcriptomics (qRT-PCR), epigenomics (histone methylation with ChIP-qPCR), proteomics (western blots)	qRT-PCR: Bio-Rad CFX manager version 3.0, ChIP-qPCR: CFX96TM real time system. Western blots visualisation: Odyssey Infrared Imaging System	Case-control study of of cellular systems originating from three individuals and two families with 18p deletions and no FSHD2 phenotype confirmed by array comparative genomic hybridisation (array-CGH). Transcriptomic analysis was conducting using qRT-PCR in samples from cell cultures, followed by chromatin immunoprecipitation (ChIP) analysis. Protein analysis was conducted using western blots (Pi…	None.	The index case of family 1 showed a loss of 24% in methylation delta1 value, as well as a 1.2Mb deletion affective 5 protein coding genes determined by array-CGH (METTL4, NDC80, SMCHD1, EMILIN2, LPIN2) and a duplication of 151kb proximal to the 18p deletion (arr[hg19] 18p11.31(3,553,032–3,703,842)×3). The daughter of the index case was assessed at 16 and found to have no symptoms, with mild dystr…	Statistical analysis using using GraphPad Prism 6 software. Unpaired t-test was used for comparison of expresison levels (p<0.05) in cells with and without SMCHD1 hemizygosity.	Weak methodological rigour: Consecutive case studies of a small number of patient derived vitro cell cultures.
Farshifar, F. (TCGA)	2017	Integrative Genomic Analysis of Cholangiocarcinoma Identifies Distinct IDH-Mutant Molecular Profiles. DOI: 10.1016/j.celrep.2017.02.033	Cholangiocarcinoma (CCA)	Cancer	Case-control study	Molecular characterisation of CCA.	USA	38	66	Not available	Adjacent normal tissue was used where available. Pathology quality control was performed on each tumor specimen and on adjacent normal tissue (where available) from a frozen section slide	TCGA analysis pipeline: genomics (CNV, SNP), epigenomics (DNA methylation), transcriptomics (mRNA, miRNA, lncRNA) and proteomics (RPPA).	CNV and SNP analysis: Affymetrix SNP 6.0 arrays. DNA methylation: Illumina Infinium DNA methylation arrays, HumanMethylation27K and HumanMethylation450K arrays. mRNA, lncRNA and miRNA: GAII and HiSeq Illumina sequencers. RPPA: performed by Unique PlatformMD Anderson's RPPA Core.	Case-control study of 38 CCA samples, either intrahepatic (84%), fluke-negative (100%) and HBV/HCV negative (97%), following the TCGA pipe-line for SNP arrays (Affymetrix SNP 6.0), RNA-Seq (mRNA, miRNA and long non coding RNA (lncRNA) analysis), methylation analysis and reverse-phase protein array (RPPA). Platform data was integrated using a clustering of the cluster assignments algorithm.	COCA (described in Hoadley 2014, article of origin)	WES and validation studies found inactivating mutations in tumour suppressor genes ARID1A, ARID1B, BAP1, PBRM1, TP53, STK11, and PTEN. Gain of function mutations were identified in oncogenes IDH1, IDH2, KRAS, BRAF, and PIK3CA. RNA-Seq data identified gene fusions in 13% of samples (FGFR2 fusion transcripts with either BICC1, KIAA1598, or C10ORF118). High-density SNP arrays found copy number alter…	Fishcer's exact test, Unsupervised hierarchical clustering, Principal component analysis, Survival analysis (p<0.05)	Medium methodological rigour: reasonable sample numbers, experimental controls and clear statistical analysis and methodology
Karnebeek, C.D.V.	2016	Diagnosis and discovery of treatable neurometabolic diseases via an integrated –omics approach. DOI: not available, scanned image sent by Queen's University Inter-library loans service.	Neurometabolic disease (NMD)	Neurological disease	Familial and case - unrelated control study (CONFERENCE ABSTRACT)	To utilise integrated molecular techniques to uncover NMDs which may be treatable via precision medicine.	Canada	51	Unknown	Not available	Unaffected family members used as controls.	Genomics (WES), phenomics (deep phenotyping) and metabolomics	Unknown.	Conference abstract. Deep clinical phenotyping, WES and metabolomics in 59 intellectual developmental disorders (IDD) was performed in 51 individuals from 42 families consisting of affected probands and unaffected family members.	None.	43 disease candidate likely pathogeneic variants were identified in the probands of 38 families. Of these, 11 had previously been linked to disease, 22 were novel genes associated with novel phenotypes, 9 were expected phenotypes. Of these 4 of the diagnosed NMDs were identified as being amenable to causal therapy. Provision of a diagnosis via WES enabled 43% of probands to access precision medic…	Not Specified.	Not applicable, conference abstract.
Agrawal, P.B.	2014	Expanding the phenotype associated with the NEFL mutation: neuromuscular disease in a family with overlapping myopathic and neurogenic findings. DOI: 10.1001/jamaneurol.2014.1432	Neuuromuscular disease with overlapping myopathic and neurogenic phenotypes.	Neurological disease	Familial and case - unrelated control study	Provision of a molecular diagnosis to patients without undiagnosed neuromuscular symptoms.	USA	4	50.8	Not available	Unrelated control quadricep muscle sample was used as a control for qRT-PCR analysis and glyceraldehyde 3-phosphate dehydrogenase used as an internal control.	Genomic (linkage analysis, WGS), transcriptomics (mRNA) and proteomics (Western blot and immunofluorescence)	SNP based linkage analysis was performed using the genome-wide human SNP 6.0; Affymetrix array. WGS was performed using the Complete Genomics (Mountain View, CA, U.S.A.) platform. mRNA analysis performed using real time quantitative RT-PCR assay using Applied Biosystems 7300 Real-Time PCR system. Protein quantification was performed using the Quantity One 4.2.1; Bio-Rad and immunofluorescence was…	Familial and case-control study. One family comprising of an affected mother and her three affected sons (2/4 presented with nemaline myopathy, 2/4 presented with non-specific myopathy). Quantitative reverse transcriptase polymerase chain reaction (qRT-PCR), whole genome sequencing (WGS, outsourced) and western blot analysis was performed on muscle biopsy specimens. Single nucleotide polymorphism…	None.	No CNV identified. WGS identified 17,872 exonic variants, with 936 unique to the SNP database db-SNP131. 273 were present in the linked region, with 5 candidate variants sequenced (Sanger sequencing). A single mutation in NEFL was identified in all family members, (c.1261C>T; p.R421X) previously associated with Charcot-Marie-Tooth disease, thus expanding the previous phenotype associated with the…	Not available.	Weak methodological rigour: very low sample numbers, statistical analysis not described.
Mancikova, V.	2017	Multilayer OMIC Data in Medullary Thyroid Carcinoma Identifies the STAT3 Pathway as a Potential Therapeutic Target in RETM918T Tumors. DOI: 10.1158/1078-0432.CCR-16-0947	Medullary thyroid carcinoma (MTC)	Cancer	Case-control study	Molecular characterisation, with an emphasis on DNA methylation, of MTC development.	Spain	48	Unknown	Not available	Tumour cells without a mutation identified by sanger sequencing in the exons of interest were classed as wild types and used as controls. Two human MTC cell lines and 101 paraffin-embedded MTCs were used for validation. Negative controls were included in all PCR expression experiments and these were performed in triplicate.	Transcriptomics (mRNA, miRNA), epigenomics (DNA methylation).	DNA methylation: Illumina Infinium HumanMethylation 27K. mRNA and miRNA data previously generated.	Case series study of 48 surgically extracted tumor samaples, freshly frozen. Sanger sequencing for mutation analysis was conducted of exons 8, 10, 11, 13, 14, 15, and 16 of RET. DNA methylation analysis was performed using the Illumina Infinium HumanMethylation 27K Platform. Candidate differentially methylated markers (8 RETM918T, 4 RETC634, 3 RAS) and ten wild-typeWT tumors were confirmed using …	None.	Of the tumour samples included in this study, 36 (75%) harbored a RET mutation (13 carried the RETM918T mutation, 14 RETC634, and 9 less frequent RET mutations) and 6 (12.5%) tumors harbored a RAS mutation. Six did not contain any mutation and were considered wild types. 851 probes were methylated (Beta value >0.2), with two prinicipal clusters identified (cluster B showed higher levels of methyl…	For methylation analysis unsupervised hierarchical clustering was carried out (Pearson correlation, uncentered metrics). Differences in DNA methylation status (based on the driver mutations present in the samples) were tested using POMELO II, applying linear models. Each genetic class was compared with WT tumors (i.e. no mutation identified from sanger sequencing) and with each of the other class…	Medium methodological rigour: Good sample numbers and detailed experimental proceedures, but limited clinical information about patients.
Steele, C.D.	2019	Undifferentiated Sarcomas Develop through Distinct Evolutionary Pathways. DOI: 10.1016/j.ccell.2019.02.002.	USARCS	Cancer	Case-control study	Investigation of the structural aberrations in USARCs.	USA	53	Unknown	Not available	Adjacent normal tissue samples were used. Normal adjacent skeletal muscle tissue samples.	Genomics (WES and functional studies in cell lines / shRNA experiments), transcriptomics (RNA-Seq, qRT-PCR), proteomics (immunoblots)	WES: Illumina HiSeq 2000, RNA-Seq: Illumina TruSeq, qRT-PCR: High-Capacity cDNA Reverse Transcription Kit, immunoblots: NE-PER (ThermoFisher Scientific).	53 patients USARCs or unclassified sarcomas were included (76 tumour samples) in this case-control study. WGS was performed on the Illumina XTen instrument, followed by targeted sequencing. mRNA sequencing was performed using the Illumina HiSeq 2500. Methylation analysis was performed on the Illumina Infinium HumanMethylationEPIC beadchip array.	None.	Global hypomethylation is visible in USARCs compared to normal tissue, yet PCA of DNA methylation and gene expression data did not differentiate between subgroups of USARCs. Mutational burden analysis identified three subgroups: mutation high—rearrangement low (mutHi-rearrLo); mutation low—-rearrangement high (mutLo-rearrHi); and mutation low—rearrangement low (mutLo-rearrLo). The Muthi-rearrLo d…	PCA, mutational driver analysis statistical model, survival analysis and univariate analysis (p<0.05).	Medium methodological rigour: Good sample numbers and detailed experimental proceedures, but limited clinical information about patients.
Cherniack. A.D. (TCGA)	2017	Integrated Molecular Characterization of Uterine Carcinosarcoma. DOI: 10.1016/j.ccell.2017.02.010	Uterine Carcinosarcoma (UCS)	Cancer	Case-control study	Comprehensive molecular analysis of UCS.	USA	57	70	Black (n=9) White (n=44), Unknown (n=1), Asian (n=3)	Matched adjacent normal control samples.	TCGA analysis pipeline: genomics (exomics, CNV, SNP), epigenomics (DNA methylation), transcriptomics (mRNA, miRNA) and proteomics (RPPA).	CNV and SNP analysis: Affymetrix SNP 6.0 arrays. DNA methylation: Illumina Infinium DNA methylation arrays, HumanMethylation27K and HumanMethylation450K arrays. mRNA, miRNA: GAII and HiSeq Illumina sequencers. RPPA: performed by Unique PlatformMD Anderson's RPPA Core.	57 patients with UCS were analysed using TCGA integrative multi-omic pipe-line, involving CNV and somatic mutation analysis, RNA-Seq analysis (including miRNA) and DNA methylaiton analysis (llumina Infinium HumanMethylation450 (HM450) BeadChips).	None.	Frequent mutations were found in TP53, PTEN, PIK3CA, PPP2R1A, FBXW7, and KRAS. Three distinct methylation profiles were seen and seven miRNA clusters. Multiple members of the miR-200 family were associated with the EMT transcription factors ZEB1 and ZEB2. Proteomic analysis identified nine signifcantly enriched pathways; poptosis, cell cycle, DNA damage response, hormone_a, hormone_b, PI3K/AKT, R…	Fisher's exact test (p<0.05)	High methodological rigour: large cohort and detailed experimental proceedures.
Classe, M.	2018	Integrated Multi-omic Analysis of Esthesioneuroblastomas Identifies Two Subgroups Linked to Cell Ontogeny. DOI: 10.1016/j.celrep.2018.09.047	Esthesioneuroblastoma (ENB)	Cancer	Case-control study	Molecular characterisation via integrative analysis of ENB and tumours arising in the neural crest.	France	59	52.5	Not available	Matched germline DNA from blood or adjacent normal tissue was collected in n=14 cases.	Genomics (WES, CNVs), epigenomics (DNA methylation), transcriptomics (RNA-Seq).	Methylation: Illumina Infinium EPIC methylation array, RNA-Seq: Illumina HiSeq 2000, WES: Illumina HiSeq 2000.	Case-control study comparing ENB tumors to normal samples, (59 surgical tissue samples with confirmed ENB diagnosis underwent n=42 DNA extractions and n=21 RNA extractions in fresh tissue where possible, otherwise n=17 samples were collected from formalin-fixed paraffin-embedded (FFPE) samples. WES was conducted on n=27 ENBs, including n=14 matched normal samples and a set of 13 ENBs without matc…	None.	WES identified 623 somatic mutations in 14 matched ENBs, within 575 genes (86% of these were non-synonymous mutations). IDH2 and TP53 mutations were identified in more than 10% of cases. Mutations in DNA repair genes were seen in 35.7% of cases and chromatin regulationin 42.8%. Tumour heterogeneity analysis was possible in two cases (ENB-18T and ENB-59T), with 56% and 93% shared mutations present…	Statistics included: Fisher’s exact test, Mann Whitney test, Pearson’s coefficient and Spearman’s coefficient. Kaplan-Meier survival analysis was also conducted. All tests used the significance value of p<0.05.	Medium methodological rigour: reasonable sample numbers, experimental controls and clear statistical analysis and methodology
Hambleton, S.	2013	STAT2 deficiency and susceptibility to viral illness in humans. DOI: 10.1073/pnas.1220098110	Primary immunodeficiency disorders (PIDs)	Auto-immune disease	Familial and case - unrelated control study	Identification of the cause of PID leading to a severely deficient type 1 IFN response.	UK	5	5	Not available	Both family and control cells used. Genomic DNA from 218 matched controls was used for mutational screening.	Genomics (mutation screening and sequencing of STAT2) and transcriptomics (RT-PCR and RNA microarray)	DNA sequencing: ABI 3730 automated sequencer (Applied Biosystems). RNA microarray: Human PrimeView GeneChip (Affymetrix)	PBMCs and fibroblast cell cultures were used for mutational screening via PCR amplification of STAT2 exons and exon-intron boundaries, with mutations confirmed by RT-PCR. RNA was analysed by microarray, using the Human PrimeView GeneChip (Affymetrix) array of fibroblasts incubated for 10 hours in the prescence/absence of IFN-alpha.	None.	Transcriptional profiling identified Mx1, Mx2, OAS1, OAS2, and OAS3 genes normally induced by IFN, which were down-regulated in case cellls. A lack of detectable expression of STAT2 lead to the genomic sequencing of the STAT2 gene which showed a point mutation in introns 4 and 5 ( (c.381+5 G>C). Mutational screening identified a homozygous mutation in intron 4 of STAT2, preventing correct splicin…	Statistical analysis of differentially expressed genes was conducted using the BioConductor R package (p<0.05), normalized and subjected to a non-specific expression level filter removing probes not present on samples in experiment. Multiple-testing issues were adjusted for using Benjamini–Hochberg P value adjustment method.	Weak methodological rigour: familial study with 5 participants.
Wang, L.	2014	Novel somatic and germline mutations in intracranial germ cell tumours. DOI: 10.1038/nature13296	Intracranial germ cell tumours (IGCTs)	Cancer	Case-control study	Molecular characterisation of IGCTs to identification potential therapuetic targets.	USA	62	Unknown	Asian (n=62)	Healthy controls were used as a comparative cohort from the 1000 genomes project, (n=1,092) as well as a panel of unrelated cancers used as a cancer control (n=778 from 10 cancer types from both Asia and United States).	Genomics (WES, CNVs, SNPs), transcriptomics (mRNA)	WES: Illumina HiSeq 2000, SNPs and CNVs: Illumina HumanOmni2.5-8 BeadChip array, mRNA: Affymetrix U133Plus2 human gene expression array.	Case-control study. Tumour samples were collected across various insititutions including from Texas Children’s Hospital USA (n=5) Saitama Medical University Hospital (Japan, n = 28), Kumamoto University Hospital (Japan, n = 9), Nagoya University Hospital (Japan, n = 11), Hokkaido University Hospital (Japan, n = 2), and Prince of Wales Hospital (Hong Kong, n = 7). The combined cohort was 62 cases.…	None.	53% of tumour samples harboured mutations in KIT/RAS or AKT/mTOR pathways, with 93% of these somatic mutations predicted to be deleterious. KIT was mutated in 16 IGCT tumours, cluster predominantly in exon 17 and exon 11. The two IGCT subtypes, germinomas (most common) and non-germinomatous germ cell tumours (NGGCTs, less common), KIT was mutated frequently in germinomas but rarely in NGGCTs. KIT…	Fisher's exact test was used to calculate the frequency of germline variants in Japenese patients with IGCT compard to control cohorts, ANOVA was used for gene expression analysis (p<0.05).	High methodological rigour: large cohort and detailed experimental proceedures.
Davis, C.F. (TCGA)	2014	The somatic genomic landscape of chromophobe renal cell carcinoma. DOI: 10.1016/j.ccr.2014.07.014. Epub 2014 Aug 21.	Chromophobe renal cell carcinomas (ChRCCs)	Cancer	Case-control study	Molecular characterisation of ChRCCs.	USA	66	51.5	n=4 Hispanic, n=58 Caucasian, n=4 African American	Matching unrelated normal tissue/blood.	TCGA analysis pipeline: genomics (exomics, CNV, SNP), epigenomics (DNA methylation), transcriptomics (mRNA, miRNA) and proteomics (RPPA). Also additional mtDNA analysis.	CNV and SNP analysis: Affymetrix SNP 6.0 arrays. DNA methylation: Illumina Infinium DNA methylation arrays, HumanMethylation27K and HumanMethylation450K arrays. mRNA, miRNA: GAII and HiSeq Illumina sequencers. RPPA: performed by Unique PlatformMD Anderson's RPPA Core. mtDNA: Illumina HiSeq	Case-control study of 66 ChRCC cases subjected to RNA sequencing, DNA methylation arrays, miRNA sequencing, SNP arrays, WES, WGS, and mitochondiral DNA (mtDNA sequencing). mtDNA sequencing was conducted using mtDNA PCR products from Illumina paired-end libraries. WGS, RNA sequencing and WES was preformed on the Illumina HiSeq. SNP arrays were performed on Illumina Infinium HumanMethylation450 Bea…	None.	This study identified frequent (in >10% of cases) genomic structural rearragnements in the TERT promoter region, correlated with incresed TERT expression. PTEN was the next most frequently mutated, with 9% (6 of 66) nonsilent mutations detected. SNP array showed loss of one copy of the entire chromosome, for most or all of chromosomes 1, 2, 6, 10, 13, and 17 in the majority of cases (86%). ChRCC …	Two sided t-tests (p<0.05).	Medium methodological rigour: reasonable sample numbers, experimental controls and clear statistical analysis and methodology
Hmeljak, J. (TCGA)	2018	Integrative Molecular Characterization of Malignant Pleural Mesothelioma. DOI: 10.1158/2159-8290.CD-18-0804	Malignant pleural mesothelioma (MPM)	Cancer	Case-control study	Comprehensive molecular characterisation of MPMs.	USA	74	64	Not available	Matched normal control lymphocytes were used.	TCGA analysis pipeline: genomics (exomics, CNV, SNP), epigenomics (DNA methylation), transcriptomics (mRNA, miRNA) and proteomics (RPPA).	CNV and SNP analysis: Affymetrix SNP 6.0 arrays. DNA methylation: Illumina Infinium DNA methylation arrays, HumanMethylation27K and HumanMethylation450K arrays. mRNA, miRNA: GAII and HiSeq Illumina sequencers. RPPA: performed by Unique PlatformMD Anderson's RPPA Core.	74 MPM samples were included in this study, subjected to WES, RNA-seq (mRNA), CNV arrays, noncoding RNA analysis, DNA methylation analaysis and RPPA.	(1) iCluster (described previously in Hoadley et al 2018) (2) PARADIGM (described previously in Hoadley et al 2014)	WES revealed a rate of 8 nonsynonymous mutations per megabase, (low somatic mutation burden). Significantly mutated genes included the cancer genes BAP1, NF2, TP53, LATS2, and SETD2. BAP1 mutations corresponded to loss of heterozygosity (LOH) on chromosome 3p21.1, reduced mRNA expression levels and fewer CNVs. BAP1 was found to be uprelatd in the interferon signaling and dendritic cell differenti…	Fishers exact test, Mann-Whitney U, Benjamini–Hochberg correction of false discovery rate, Kruskal-Wallis, Kaplan-Meier and cox proportional haxards survival analysis as well as chi-squared analysis were used where appropriate. (p<0.05)	High methodoloigcal rigour: good sample numbers, details of experimental proceedures.
Lehalle, D.	2017	STAG1 mutations cause a novel cohesinopathy characterised by unspecific syndromic intellectual disability.	Rare neurodevelopmental phenotypes, including Cohesinopathies	Neurological disease	Familial study	To elucidate the molecular basis of cohesinopathies.	USA	17	9.1	Caucasian (n=17)	Healhy controls were used as comparisons.	Phenomics (17 individuals determine to have the relatedphenotypes through international collaboration), genomics (aCGH, gene panel seqeucning, WGS, WES)	WES: Illumina HiSeq, aCGH: Human Genome CGH Microarray 180K, Affymetrix CytoScan 750K SNP genotyping array, Affymetrix SNPArray. Gene panel: Illumina MiSeq and HiSeq2500. WGS: Not provided.	Array-CGH, targeted gene panel sequencing, whole exome sequencing or whole genome sequencing ws perforemd on 17 indivuduals from 16 families (9:8 male to female ratio).	None.	Mutated STAG1 was identified as a candidate driver gene, (deletion or point mutation) by array-CGH WES identification. Common clinical presentations were identified across all 17 indiviudals (wide mouth and deep-set eyes). This is the first reporting of a pathogenic phenotype associated with STAG1.	Not specified.	Weak methodological rigour: low sample numbers
Robertson, A.G. (TCGA)	2017	Integrative Analysis Identifies Four Molecular and Clinical Subsets in Uveal Melanoma. DOI: 10.1016/j.ccell.2017.07.003.	Uveal Melanoma (UM)	Cancer	Case-control study	Comprehensive molecular analysis of UV.	USA	80	61	White (n=55), not available (n=25)	Match normal DNA samples were used as controls.	TCGA analysis pipeline: genomics (exomics, CNV, SNP), epigenomics (DNA methylation), transcriptomics (mRNA, miRNA) and proteomics (RPPA).	CNV and SNP analysis: Affymetrix SNP 6.0 arrays. DNA methylation: Illumina Infinium DNA methylation arrays, HumanMethylation27K and HumanMethylation450K arrays. mRNA, miRNA: GAII and HiSeq Illumina sequencers. RPPA: performed by Unique PlatformMD Anderson's RPPA Core.	80 UV sampels were subject to TCGA integrative analysis, including WES, RNA-Seq, DNA methylation analysis and CNV analysis.	None.	Reccurent CNV were seen as losses in chromosomes 1p, 6q, 8p, and 16q as well as gains in 6p and 8q.Four suptypes were revealed with varying prognostic outcomes: two associated with poor-prognosis, monosomy 3 (M3) and two with better-prognosis, disomy 3 (D3). WES identified nine somatically mutated genes: GNAQ, GNA11, SF3B1, EIF1AX, BAP1, CYSLTR2, SRFF2, MAPKAPK5, and PLCB4. Often these genes had …	Fisher’s Exact, Chi-square Kaplan-Meier plots and log-rank, Wilcoxin test, Benjamini-Hochberg correction were used where appropraite (p<0.05)	High methodological rigour: large cohort and detailed experimental proceedures.
Zheng, S. (TCGA)	2016	Comprehensive Pan-Genomic Characterization of Adrenocortical Carcinoma. DOI: 10.1016/j.ccell.2016.04.002	ACC	Cancer	Case-control study	Integrated molecular analysis to better understand the cause of disease progression in the rare malignancy, ACC.	USA	91	49	Not available	Normal matched tissue or blood from the 91 pariticpants.	TCGA analysis pipeline: genomics (CNV, SNP), epigenomics (DNA methylation), transcriptomics (mRNA, miRNA) and proteomics (RPPA)	CNV and SNP analysis: Affymetrix SNP 6.0 arrays. DNA methylation: Illumina Infinium DNA methylation arrays, HumanMethylation27K and HumanMethylation450K arrays. mRNA and miRNA: GAII and HiSeq Illumina sequencers. RPPA: performed by Unique PlatformMD Anderson's RPPA Core.	Case-control study comparing 91 tumour samples from patients with ACC (median age at diagnosis 49 years). Of these, n=90 underwent WES, n=78 mRNA sequence analysis, n=79 miRNA analysis, n=89 copy number analysis via SNP arrays, n=79 DNA-methylation arrays, n=45 RPPA.	CoC: Cluster of Cluster, similar to COCA described previously.	Exome and RNA sequencing identified five significantly mutated genes:TP53, CTNNB1, MEN1, PRKAR1A and RPL22. TP53, CTNNB1 and MEN1 have previously been characterised in ACC, particularily the former. PRKAR1A expression was decreased, resulting in increseaed MEK and BRAF proteins, suggesting a potential therapeutic target in inhibtion of the RAF-MEK-ERK cascade for ACC treatment. CNV identified tha…	Fischer's exact test (p <0.05), Kaplin-Meier surivival analysis.	High methodological rigour: large cohort and detailed experimental proceedures.
Boikos, S.A.	2016	Molecular Subtypes of KIT/PDGFRA Wild-Type Gastrointestinal Stromal Tumors. DOI:10.1001/jamaoncol.2016.0256.	Gastrointestinal stromal tumours (GISTs)	Cancer	Case-control study	Molecular characterisation of GISTs.	USA	95	23	Not available	Histologically benign normal tissue and/or blood/saliva was used as normal controls.	Genomic (hybrid capture sequencing), epigenomic (DNA methylation), transcriptomics (RNA-Seq).	Hybrid capture sequencing: OncoVar-GIST assay using the Illumina MiSeq, RNA-Seq: Illumina MiSeq, DNA methylation: Illumina Infininium 450K methylation array.	Case-control of specimens from 95 patients (adult (>19 years) and pediatric (less than 19 years)). Mutational analysis was performed on tumour tissue samples using hybrid capture sequencing for variants implicated in contributing to the pathogenesis of GIST, including: the SDH subunit A, B, C, D (SDHX) gene, and kinase pathway genes including KIT, PDGFRA, BRAF, CBL, and NF1. RNA-Seq was conducted…	None.	Sixty six percent of GIST specimens contained mutations in SDH, with 34 mutations in SDH subunit A, 16 in subunit B, 12 in subunit C and 1 in subunit D. Of the 38 patients with SDH-mutant GIST and who had germ-line and tumour matching DNA, 82% (31) had the same mutation within the germline and the tumour, with germline mutations leading to genetic counselling and testing of relatives. 21 tumours …	Chi Squared tests for differences in categorical variables, Kruskal-Wallis test for differences in age between groups, pairwise group comparisons performed using Wilxcoxon rank sum tests.	Medium methodological rigour: good sample numbers and matching of controls, but little information provided about patients e.g. no average age or ethnicity.
Lippert, J.	2018	Targeted Molecular Analysis in Adrenocortical Carcinomas: A Strategy Toward Improved Personalized Prognostication. DOI: 10.1210/jc.2018-01348.	ACC	Cancer	Case-control study	Identification of prognostic biomarkers and therapeutic targets via multi-omic analysis for ACC.	Germany	107	49	Not available	Matched normal and blood samples were used as comparisons.	Genomics, (TMB, CNV), epigenomics (DNA methylation), transcriptomics (mRNA)	TMB, CNV: NextSeq500, DNA methylation: Bisulphite pyrosequencing with the PyroMark Q96 MD Pyrosequencing System, mRNA: quantitative real time PCR.	Targetted DNA sequencing of 161 genes in 117 tumour samples from 107 patients were analysed in comparison to matched normal tumour and blood samples. Targeted DNA sequencing was conductd of tumour and luekocyte (from blood) DNA, using NGS (Illumina NextSeq500). Splicing variants were detected with various bioinformatic algorithsm (SpliceSiteFinder-like, MaxEntScan, NNSPLICE, GeneSplicer and Human…	None.	Median TMB was found to be 1.3/Mega Base and 237 somatic variants were detected, including 215 protein altering variants. The most frequently mutated genes were TP53 (22%), CTNNB1 (17%), NF1 (11%), APC (8.4%), ZNRF3 (8.4%), MEN1 (7.4%), GNAS (6.5%), and ATRX (6.5%). Of interest, genes were identified which have not previously been associated with ACC, including: NOTCH1, CIC, KDM6A, BRCA1, and BRC…	Fisher's exact test, Chi Squared test and the two-sided t-test/Mann-Whitney non-parametric test was used for statistical analysis where appropriate (p<0.05). Kruskall-Wallis and Bonferroni post-hoc test was used for analysis of non-normal distributed values. Correlations and 95% CIs between different parameters were evaluated by linear regression analysis. Survival analysis was performed using Ka…	High methodological rigour: large cohort, detailed experimental proceedures and statistical analysis.
Radovich, M. (TCGA)	2018	The Integrated Genomic Landscape of Thymic Epithelial Tumors. DOI: 10.1016/j.ccell.2018.01.003.	Thymic epithelial tumors (TETs)	Cancer	Case-control study	Multi-omic molecular characterisation of TETs to identify candidate driver genes.	USA	117	60	White (n=97), black (n=6), asian (n=12) not available (n=2).	Normal matched control DNA.	TCGA analysis pipeline: genomics (exomics, CNV, SNP), epigenomics (DNA methylation), transcriptomics (mRNA, miRNA) and proteomics (RPPA).	CNV and SNP analysis: Affymetrix SNP 6.0 arrays. DNA methylation: Illumina Infinium DNA methylation arrays, HumanMethylation27K and HumanMethylation450K arrays. mRNA, miRNA: GAII and HiSeq Illumina sequencers. RPPA: performed by Unique PlatformMD Anderson's RPPA Core.	117 samples from patients with thymoma and thymic cancer were included in this study, DNA methylation was conducted using the Illumina Infinium HM450 Array. mRNA and miRNA sequencing was conducted using the Illumina HiSeq 200. Proteomic analysis was conducted using RPPA. DNA WES was also performed.	COCA (described in Hoadley 2014, article of origin)	WES identified GTF2I, HRAS, NRAS, and TP53 as likely driver genes, with relatively low mutational burden. Integrated clustering across miRNA, mRNA, CNV,RPPA and methylation data identified four molecular subtypes of TETs, with subtype 2 (primarily thymic cancer) showing worse overall survival than the other three. Subtypes 3 and 4 (primarily thymomas) are characterised by a GTF21 mutation, with 9…	Log rank test of survival analysis. Other statistical analysis deetails not provided.	High methodological rigour: large cohort and detailed experimental proceedures.
Lang, J.D.	2018	Ponatinib Shows Potent Antitumor Activity in Small Cell Carcinoma of the Ovary Hypercalcemic Type (SCCOHT) through Multikinase Inhibition. DOI: 10.1158/1078-0432.CCR-17-1928.	Small cell carcinoma of the ovary, hypercalcemic type (SCCOHT)	Cancer	Case-control study	Identification of therapeutic targets in SCCOHT.	USA	Not available	Unknown	Not available	Vehicle-treated samples were used as comparisons for ponatinib treatment. GFP was used as an internal siRNA control.	Genomics (functional, siRNA studies), proteomics (phospho-RTK profiling), transcriptomics (RNA-Seq)	phospho-RTK profiling: Proteome Profiler Human Phospho-RTK Array, siRNA and RNA-Seq (details in supplementary material, could not access these)	Cell lines were derived from SCCOHT (two cell lines BIN67 and SCCOHT-1), lung adenocarcinoma and high-grade serous OC cells. Drug targets were identified through siRNA experiments targeting 7,000 genes in both Druggable Genome and custom kinome libraries. High throughput drug screens were performed in the SCCHOT cells. Proteins were quantified using the multiplexed Inhibitor Bead-Mass Spectrometr…	None.	246 genes were identified from the Druggable Genome and 81 genes from the custome kinome libraries, with 109 validated (two/four siRNAs inhbit viability by >50%). Pathway analysis looked at enriched gene sets in these hits, which included receptor tyrosine kinase (RTK) signaling, including FGFRs, PDGFRs, and EGFRs alongside the AKT and MAPK signaling cascades downstream of these RTKs. High throug…	Not specified.	Weak methodological rigour: cell line /animal model study, very little information on originating patients (age/phenotype/ethnicity). However crucial first step in identifying drug targets for rare cancers
Abela, L.	2016	N(8)-acetylspermidine as a potential plasma biomarker for Snyder-Robinson syndrome identified by clinical metabolomics. DOI: 10.1007/s10545-015-9876-y	Snyder‐Robinson syndrome (SRS)	Neurological disease	Case-control study	To identify the cause of epileptic encephalopathy.	Switzerland	3	2.4	Not available	Seven controls (mean age 7.7 years) were used as comparisons for the study particiapnts, as well as including the healthy father in the analysis. Monitored from 37 weeks – 29 months.	Genomics (targeted exome sequencing), Metabolomics (LC-MS)	exome sequencing: Illumina MiSeq, LC-MS: Dionex Ultimate XRS3000 UHPLC coupled to a Q‐Exactive high resolution, accurate mass spectrometer.	Case-control study of male monozygotic twins with epileptic encephalopathy, their healthy father and controls. Targeted exome sequencing was performed using the Illumina MiSeq System, with candidate variant validated by Sanger sequencing. analyzed by liquid chromatography‐mass spectrometry (LC-MS). Maternal X-linked inheritence analysis was also conducted.	None.	Targeted exome sequencing identified four candidate variants in twin A , which were validated by sanger sequencing, (SOS1 (p.Leu356Ile); SPTAN1 (c.238‐9C > T); SMS (p.Arg130Cys); EFHC1 (p.Phe229Leu)). SOS1, SPTAN1, and EFHC1 were inherited from the healthy father, whereas the SMS variant was found to be inherited from the healthy mother, determined from maternal X-linked inheritence investigation…	Data processing was performed in R utilizing the MUMA package, multivariate data analysis performed using SIMCA v13.0.3. Other analyses included data matrices analysis containing mass/charge, normalized ion signal intensity via principal component analysis (PCA), orthogonal projection to a latent structure-discriminant analysis of metabolite expression profiles and relative metabolite ratios cond…	Weak methodological rigour: low sample numbers, (case study of twins), although good statistical analysis, matching of cases and controls and accounting for multivariates.
Nummela, P.	2014	Genomic profile of pseudomyxoma peritonei analyzed using next-generation sequencing and IHC.DOI: 10.1002/ijc.29245	Pseudomyxoma peritonei (PMP)	Cancer	Case-control study	Molecular characterisation of the events associated with PMP development and prognosis.	Finland	122	68	Not available	Tumour and matching normal tissue. qPCR was used for validation of IHC findings.	Genomics (targeted NGS, 48 genes), proteomics (immunohistochemistry)	Targeted NGS: Illumina MiSeq SBS Immunohistochemistry: p53 antibody stained with Ventana BenchMark XT immunostainer and amplified using UltraView DAB kit Ventana.	Case control study of PMP tumours and normal tissues. Targeted Amplicon RNA-Seq was performed on n=19 PMP tumours (TruSeqVR Amplicon Cancer Panel assay using the Illumina MiSeq System) and IHC proteomic analysis was performed on n=74 PMP tumours both compared to normal matching tissue. For RNA-Seq, 48 specific cancer-related genes were analysed: ABL1, AKT1, ALK, APC, ATM, BRAF, CDH1, CDKN2A, CSF1…	None.	Somatic mutations in KRAS were identified in all tumours, whereas GNAS mutations were found in 63.2% of the tumours. GNAS mutations were more frequently found in high grade tumours compared to low grade (70% and 55.6% respectively). No BRAF mutations were found by RNA-Seq, but proteomic analysis found a BRAF mutation in one tumour by immunostaining. Aberrant p53 staining was seen more commonly in…	Statistics were conducted on IBM SPSS statistical analysis software. Fischer’s exact test was used to compare p53 staining patterns in PMP tumours and a ( p value <0.05). Patient survival rates were determined by the Kaplan–Meier method and the differences between groups were evaluated by the log rank test.	High methodological rigour: large cohort and detailed experimental proceedures.
Assie, G.	2014	Integrated genomic characterization of adrenocortical carcinoma (ACC).	Adrenocortical carcinoma (ACC)	Cancer	Case-control study	Molecular characterisation of ACC to understand driving pathological mechanisms.	France	130	Unknown	Not available	Matched normal tissue from blood or adipose tissue.	Genomics (CNVs, SNPs, WES), epigenomics (DNA methylation), transcriptomics (miRNA and mRNA).	CNVs, SNPs: analysed with Illumina HumanCNV610-Quad v1.0, HumanOmniExpress v12 or HumanCore-12v1 BeadChips. WES: Illumina HiSeq 2000. DNA methylation: Illumina Infinium 27K methylation array. miRNA and mRNA: Affymetrix Human Gene 2.0 and Illumina HiSeq 2000.	ACC tumor samples analysed via SNP arrays, n=45 total (Illumina HumanCNV610-Quad v1.0 (n = 7), HumanOmniExpress v12 (n = 38) or HumanCore-12v1 (n = 76) BeadChips). CNV analysis was also conducted and level of ploidy detected using the Genome Alteration Print (GAP) method. Samples were subject to WES (n=45 total) via Illumina HiSeq 2000. DNA methylation profiling (n=51 total) and mRNA (n=47)/miRNA…	None.	WES and SNP arrays identified 5 candidate genes for ACC pathogenesis which had been previously identified, (CTNNB1, TP53, CDKN2A, RB1 , MEN1) as well as novel genes ZNRF3, DAXX, TERT and MED12. Of these, ZNRF3 was the most frequently mutated and thus likely to be a driver mutation contained within the β-catenin pathway. Chromosomes 4, 5, 7, 8, 12, 16, 19 and 20 showed significant gains, whereas c…	Fisher's exact test, ANOVA, Chi squared test and Wilcoxin rank sum test. (p<0.05)	Medium methodological rigour: Good sample numbers and detailed experimental proceedures, but limited clinical information about patients.
Shen, H. (TCGA)	2018	Integrated Molecular Characterization of Testicular Germ Cell Tumors. DOI: 10.1016/j.celrep.2018.05.039.	Primary testicular germ cell tumors (TGCTs)	Cancer	Case-control study	Comprehensive molecular characterisation of TGCTs.	USA	137	31.8	Asian (n=4), White (n=122), not available (n=5), black (n=6)	Matched normal germline control DNA from 133 unrelated male patients.	TCGA analysis pipeline: genomics (exomics, CNV, SNP), epigenomics (DNA methylation), transcriptomics (mRNA, miRNA) and proteomics (RPPA).	CNV and SNP analysis: Affymetrix SNP 6.0 arrays. DNA methylation: Illumina Infinium DNA methylation arrays, HumanMethylation27K and HumanMethylation450K arrays. mRNA, miRNA: GAII and HiSeq Illumina sequencers. RPPA: performed by Unique PlatformMD Anderson's RPPA Core.	137 TGCTs were subject to TCGA integrative analysis of DNA methylation, WES, CNV analysis, SNP arrays, RNA sequencing and proteomic RPPA analysis.	None.	The two histologic types: pure classic seminoma and nonseminomatous germ cell tumors (NSGCTs) clearly differentiated via molecular analysis, with KIT mutations further differeniated seminomas into two subtypes. Only three singnifcantly mutated genes were found, KIT (18%), KRAS (14%), and NRAS (4%), which have all been previously reported in TGCT, and all exclusive to seminomas except for the KRAS…	T-tests and chi sequared tests were used where appropriate (p<0.05)	High methodological rigour: large cohort and detailed experimental proceedures.
Fishbein, L. (TCGA)	2017	Comprehensive Molecular Characterization of Pheochromocytoma and Paraganglioma. DOI: 10.1016/j.ccell.2017.01.001.	Pheochromocytomas (PCCs) and paragangliomas (PGLs)	Cancer	Case-control study	Molecular charactiersation of PCCs and PGLs.	USA	173	47	n=123 Caucasian, 5 Asian, 1 American Indian, 19 African American	Matched normal tissue.	TCGA analysis pipeline: genomics (exomics, CNV, SNP), epigenomics (DNA methylation), transcriptomics (mRNA, miRNA) and proteomics (RPPA).	CNV and SNP analysis: Affymetrix SNP 6.0 arrays. DNA methylation: Illumina Infinium DNA methylation arrays, HumanMethylation27K and HumanMethylation450K arrays. mRNA, miRNA: GAII and HiSeq Illumina sequencers. RPPA: performed by Unique PlatformMD Anderson's RPPA Core.	Large case-control study of 173 TCGA samples (57% female, 43% male), following TCGA pipe-line for WES (Illumina SureSelect v2), CNV analysis (Affymetrix SNP 6.0 array), RNA-Seq (mRNA, miRNA analysis), methylation analysis (Illumina 450K array) and RPPA (AushonBiosystems 2470;CanoScan 9000F).	None.	Five somatic driver genes were identified from WES: HRAS, NF1, EPAS1, RET and CSDE1. Germline mutations were also found in RET, NF1 and VHL of the cohort. Mutual exclusivity was seen between genes, (p<1x10^4). Mutations in NF1, SDHB,or VHLtended to co-occur with somatic copy number deletion of the respective locus. CSDE1 mutations were found in four tumours. Twenty seven focal deletion peaks were…	Significantly mutated genes detected by MutSig2 (q<0.05), Kruskal-Wallis test (p<0.05)	High methodological rigour: good sample numbers, clear clincal data reporting, clear statistical analysis and experimental methodology, good matching of cases and controls.
Bozal-Basterra, L.	2017	Truncated SALL1 Impedes Primary Cilia Function in Townes-Brocks Syndrome. DOI: 10.1016/j.ajhg.2017.12.017	Townes-Brocks syndrome (TBS)	Multi-system developmental disorder	Case-control study	Investigation of the pathogenesis of SALL1 mutations in TBS.	USA	Not available	Unknown	Not available	Mouse embryonic fibroblasts, human neonatal foreskin fibroblasts and adult female dermal fibroblast from healthy donors were used as controls. Control GAPDH primers	Proteomics (SALL1 proximity proteomics, MS, Western blot analysis, immunoprecipitation and immunostaining) and Genomics (qPCR, functional studies such as CRISPR/Cas9 genome editing/SALL1 silencing),	MS: Q-Exactive, Thermo Scientific, Western blot analysis: BCA assay, qPCR: CFX96 thermocycler (Bio-Rad), SALL1 silencing; Lentiviral transduction.	TBS fibroblasts carrying SALL1 mutations were cultured. Proteomic analys was conducted via LC-MS and western blot analysis. RNA expression was measured via qPCR. CRISPR-Cas9 was used to generate a cell line with a point mutation in SALL1.	None.	SALL1 was found to interact with cilial function, including the negative regulators CCP110 and CEP97, leading to more frequent cilial formation in TBS fibroblasts and in CRISPR/Cas9 models, as well as being involved in aberrant SHH signal transduction which causes disfunctional cilia lengths nd disassembly rates (100% of the control cells had completely dismantled their cilia 24 hr after cilia di…	Statistical analysis was performed using GraphPad 6.0 software, with Mann Whitney U tests (p<0.05) for comparison of two groups and one-way ANOVA or Kruskall-Wallis for >2 groups. Shapiro-Wilk normality test and Levene’s test of variance were also conducted.	Weak methodological rigour: cell line study, very little information on originating patients (age/phenotype/ethnicity).
Hara, Y.	2013	Quantitative proteomic analysis of cultured skin fibroblast cells derived from patients with triglyceride deposit cardiomyovasculopathy. DOI: 10.1186/1750-1172-8-197	Triglyceride deposit cardiomyovasculopathy (TGCV)	Cardiovascular disease	Case-control study	Identification of differentially expressed transcripts and proteins in TGCV to identify pathogenic cause.	Japan	2	Unknown	Not available	Three healthy unrelated controls were used.	Proteomics (nanoLC-MS/MS) and transcriptomics (RNA microarray and RT-PCR)	nanoLC-MS/MS: LTQ-Orbitrap Velos mass spectrometer coupled with nanoLC interface. RNA microarray: Human Genome U133 Plus 2.0 microarray.	Patient TGCV fibroblast cells were subjected to stable isotope labeling with amino acids in cell culture (SILAC) method coupled with LC-MS using an LTQ-Orbitrap Velos mass spectrometer compared to three controls, with RNA analysis conducted via Human Genome U133 Plus 2.0 microarray and results confirmed with qRT-PCR. Protein validation was performed without antibodies using selected/multiple reac…	None.	4033 proteins were identified and quantified from patient cell fibroblast mediums. 69 proteins were under-expressed and 152 were over-expressed. This was refined, proteins present in one patient cell data set but not the other were excluded to leave 17 and 51 proteins over and under expressed respecitvely in patient cells. Additionally, peptide ratios of two or less were excluded from these resul…	Proteomic and transcriptomic statistical analysis involved log transformation of medium/light and heavy/light proteins, with histograms and gaussian distribution determined. Differential protein expression was determined by the cutt-off value of >1.5 or <0.67 (mean + 2 standard deviations).	Weak methodological rigour: 2 participants.
Ley, T.J. (TCGA)	2013	Genomic and epigenomic landscapes of adult de novo acute myeloid leukemia. DOI: 10.1056/NEJMoa1301689	Acute Myeloid Leukemia (AML)	Cancer	Case-control study	To investigate the relationship between genetic and epigenetic variants in AML.	USA	200	55	Caucasian (n=178), Black (n=15), Other (n=7)	For mRNA and miRNA sequencing negative controls were added to 96 well plates. For DNA methylation array analysis negative control probe sets were used to compare signal intensity.	Genomics (CNV, WGS, WES), transcriptomics (mRNA and miRNA) and epigeneomics (DNA methylation)	CNV: Affymetrix SNP 6.0 arrays, mRNA, miRNA, WGS and WES: Illumina HiSeq or GAIIX.	Of 200 cases of AML, 50 underwent WGS, and 150 underwent WES. This was coupled with RNA, microRNA and DNA-methylation analysis (Illumina Infinium HumanMethylation450 BeadChip), CNV/SNV analysis Affymetrix SNP Array 6.0.	None.	AML shows little genomic instability examined through SNVs, all samples showed at least one driver mutaition with roles in transcription-factor fusions (18% of cases), the gene encoding nucleophosmin (NPM1) (27%), tumor-suppressor genes (16%), DNA-methylation-related genes (44%), signaling genes (59%), chromatin-modifying genes (30%), myeloid transcription-factor genes (22%), cohesin-complex gene…	Hierachical clustering with pearson's correlation coefficient.	High methodological rigour: large cohort, detailed experimental proceedures and statistical analysis.
Abeshouse, A. (TCGA)	2017	Comprehensive and Integrated Genomic Characterization of Adult Soft Tissue Sarcomas. DOI: 10.1016/j.cell.2017.10.014.	Multiple sarcomas	Cancer	Case-control study	Comprehensive molecular analysis of sarcomas.	USA	206	60	White (n=176), Hispanic/Latino (n=5), African American(n=15), Asian (n=3), Not available (n=7)	Unrelated normal control samples were used as a comparison.	TCGA analysis pipeline: genomics (exomics, CNV, SNP), epigenomics (DNA methylation), transcriptomics (mRNA, miRNA) and proteomics (RPPA).	CNV and SNP analysis: Affymetrix SNP 6.0 arrays. DNA methylation: Illumina Infinium DNA methylation arrays, HumanMethylation27K and HumanMethylation450K arrays. mRNA, miRNA: GAII and HiSeq Illumina sequencers. RPPA: performed by Unique PlatformMD Anderson's RPPA Core.	Case-control study of six major sarcoma subtypes: Leiomyosarcoma (LMS), gynecologic (ULMS) and soft tissue (STLMS) sites, undifferentiated pleomorphic sarcoma (UPS), (4) myxofibrosarcoma (MFS),malignant peripheral nerve sheath tumor (MPNST). Integrative analysis was conducting using miRNA/mRNA analysis, WGS, WES, proteomic (RPPA) analysis, methylation analysis (Illumina Infinium HM450 array).	(1) iCluster (described in Hoadley et al. 2018) (2) PARADIGM (described previously in Hoadley et al. 2014)	CNV analysis identified 6 major clusters: C2 with relatively few unbalanced segments, consisting mostly of DDLPS and SS; C3, consisting mostly of DDLPS with complex copy-number alterations; C4 and C5, dominated by LMS; and C1 and C6 consisting mostly of UPS and MFS. Fusion transcript analysis detected the genes SS18-SSX1 or SS18-SSX2 in all SS samples. Low mutational burden was seen across sarcom…	Chi Squared, ANOVA, Fisher’s exact tests were used where appropriate. (p<0.05)	High methodological rigour: large cohort and detailed experimental proceedures.
Orth, M.F.	2018	Functional genomics identifies AMPD2 as a new prognostic marker for undifferentiated pleomorphic sarcoma. DOI: 10.1002/ijc.31903	USARCS	Cancer	Case-control study	To utilise publicly available multiomic data for the molecular characterisation of soft-tissue sarcoma for the identification of disease biomarkers.	Germany	262	62	Not available	To control for batch effects, array files were manually inspected to be generated on the same microarray and simultaneously normalized with Robust Multi-array Average (RMA)1. AMPD2-negative samples were used as a control for IHC staining. Non‐targeting short hairpin RNA (shControl; 5’‐CAACAAGATGAAGAGCACCAA‐3′) cloned to study the effects of AMPD2 knockdown.	Genomics (CNV from TCGA public database, as well as functional cell line and RNAi shRNA experiments), transcriptomics (mRNA sequencing, qRT-PCR) and proteomics (IHC)	IHC staining: VENTANA BenchMark system. qRT-PCR: High Capacity cDNA Reverse Transcription Kit.	RNA-Seq and CNV data from TCGA (n=50 samples) was integrated with gene expression data for undifferentiated pleomorphic sarcoma (UPS) from the CINSARC (complexity index in sarcomas) and clinical data obtained from GSE21050 (n=129 samples), IHC assays of tissue microarray (TMA) (n=83) and functional assay UPS were also integrated.Cell lines were established (FPS-1) to validated findings, using RNA…	None.	RNA expression data analysis identified five genes significantly (P < 0.01) associated with worse event-free survival in both expression datasets (AMPD2, CA2, NAV2, RGS3, SLC35D1). Kaplin-Meier analyses showed early seperation of AMPD2, and higher IHC staining of AMPD2 was associated with worse UPS prgnosis. Higher CNV identified in the TCGA data showed a significant correlation between AMPD2 exp…	Kaplan–Meier survival analysis (P <0.01), linear regression analysis for CNVs, gene set enrichment analysis ranking using the Pearson correlation coefficient, Mantel–Haenszel test.	High methodological rigour: large cohort and detailed experimental proceedures.
Levine, D.A. (TCGA)	2013	Integrated genomic characterization of endometrial carcinoma. DOI: 10.1038/nature12113.	Uterine serous carcinoma (USC)	Cancer	Case-control study	Molecular characterisation of endometrial (uterine) carcinomas.	USA	373	Unknown	Not available	Matched normal control DNA was used for comparison.	TCGA analysis pipeline: genomics (exomics, CNV, SNP), epigenomics (DNA methylation), transcriptomics (mRNA, miRNA) and proteomics (RPPA).	CNV and SNP analysis: Affymetrix SNP 6.0 arrays. DNA methylation: Illumina Infinium DNA methylation arrays, HumanMethylation27K and HumanMethylation450K arrays. mRNA, miRNA: GAII and HiSeq Illumina sequencers. RPPA: performed by Unique PlatformMD Anderson's RPPA Core.	Tumour samples collected from 373 uterine cancer patients, including 66 samples from 53 uterine serous carcinoma patients, 307 endometrioid (non-rare and 13 mixed histology cases. Proteomic analysis was conducted using RPPA, CNV were detected using Affymetrix SNP 6.0 microarrays, consensus clustering was used to integrate miRNA, mRNA, RPPA and methylation data. WES was performed on 248 tumours.	iCluster (described in Hoadley et al. 2018)	Unsupervised hierarchical clustering analysis identifed 4 distinct tumour subtypes of CNVs: Cluster 1 had <0.5% CNV, cluster 2/3 (mainly endometrioid) displayed more frequent CNV and poorer progression-free survival levels, while cluster 4 (serous like tumours) displayed the highest number of somatic CNVs, including focal amplifications in the previously reported oncogenes MYC (8q24.12), ERBB2 (1…	Kaplan-Meier survival analysis (p<0.05). Other statistical analysis not detailed in manuscript though briefly referred to.	High methodological rigour: large cohort and detailed experimental proceedures.
Agrawal, N. (TCGA)	2014	Integrated genomic characterization of papillary thyroid carcinoma. DOI: 10.1016/j.cell.2014.09.050.	Papillary thyroid carcinoma (PTC)	Cancer	Case-control study	Integrative molecular analysis of PTC.	USA	496	46.8	White (n=299), Black (n=19), Asian (n=49), American indian (n=1), Not available (n=99)	Normal matched thyroid tissue.	TCGA analysis pipeline: genomics (exomics, CNV, SNP), epigenomics (DNA methylation), transcriptomics (mRNA, miRNA) and proteomics (RPPA).	CNV and SNP analysis: Affymetrix SNP 6.0 arrays. DNA methylation: Illumina Infinium DNA methylation arrays, HumanMethylation27K and HumanMethylation450K arrays. mRNA, miRNA: GAII and HiSeq Illumina sequencers. RPPA: performed by Unique PlatformMD Anderson's RPPA Core.	Samples were collected from 496 thryoid cancer patients. DNA sequencing, RNA sequencing, miRNA sequencing, SNP array analysis, DNA Methylation arrays and RPPA analyses were performed according to TCGA proceedures.	None.	Low mutation frequency was seen in PTCs, determined by WGS. Signifcantly mutated genes included BRAF, NRAS, HRAS and KRAS, which were mutually exclusive. Alterations were seen in the following pathways: chromatin remodeling, PI3K, WNT and tumor suppressor genes. Ninety-three mutations were seen in 57 epigenetic regulatory genes, including MLL, ARID1B and MLL3. Four novel gene fusions were identif…	Wilcoxin rank sum test,, Kruskal-Wallis Test, Fishcer's exact test where appropriate (p<0.05)	High methodological rigour: large cohort and detailed experimental proceedures.
Hoadley, K.A. (TCGA)	2014	Multi-platform analysis of 12 cancer types reveals molecular classification within and across tissues-of-origin. DOI: 10.1016/j.cell.2014.06.049	AML, GBM and 10 non rare cancers (as classed by TCGA)	Cancer	Case-control study	Integrative molecular analysis to identify tissue-of-origin across 12 cancer types, including 2 rare cancers.	USA	3527	Unknown	Not available	Matched normal tissues were used for comparison for the various omics assays. Bonferroni correction to control for multiple testings in CNV analysis. For DNA methylation analysis two sets of technical replicates (TCGA-07-0227 and TCGA-AV-A03D) that were repeatedly measured as internal controls (99 and 74 times respectively) across platform and batch to monitor residual batch and platform variatio…	TCGA analysis pipeline: genomics (CNV, WES), transcriptomics (mRNA and miRNA), proteomics (RPPA).	WES: Illumina HiSeq and GAII, CNV: Affymetrix 6.0 microarrays, DNA methylation: Illumina Infinium 450K array. mRNA and miRNA: Illumina mRNA-seq and miRNA-seq.	Case series of 12 malignancies (3,527 cases) assayed by whole-exome DNA sequence (Illumina HiSeq and GAII), DNA CNV (Affymetrix 6.0 microarrays), , DNA methylation (Illumina 450,000-feature microarrays), genome-wide mRNA levels (Illumina mRNA-seq), microRNA levels (Illumina microRNA-seq), and protein levels for 131 proteins and/or phosphorylated proteins (RPPAs; RPPA). These omic analyses were fo…	(1) COCA: Cluster-Of-Cluster-Assignments algorithm which looked across multiple omic analyses to define subclasses, removes the need for data normalization prior to clustering and adds a weight to analyses type so that large platforms do not dominant results (e.g. 450k array compared to RPPA) (2) SuperCluster: (3) PARADIGM: clusters gene expression and CNV data to infer pathway activity.	Clustering analysis showed OV and AML subtypes were identical to their tissue or origin site. OV was among the subtypes showing the most genomic instability, whereas AML was among those showing the least (assessed by copy number segments). The OV subtype shared common transcriptional profile patterns to BRCA and squamous-like subtypes, with the highest frequency of the TP53 mutation, as well geno…	Hierachical clustering with pearson's correlation coefficient. T-tests within COCA, Fisher's exact test, Wilcoxon rank-sum test (p<0.05) Kaplan Meier survival analysis was also conducted.	High methodological rigour: large cohort, detailed experimental proceedures and statistical analysis.
Hoadley, K.A. (TCGA)	2018	Cell-of-Origin Patterns Dominate the Molecular Classification of 10,000 tumours from 33 Types of Cancer. DOI: 10.1016/j.cell.2018.03.022	Thirty three cancers were analysed, including the 11 rare cancers (as classed by TCGA): ACC, Cholangiocarcinoma, (ChRCC), Mesothelioma, PCC, PGL, Sarcoma, Testicular Germ Cell Tumor, Thymoma, Uterine Carcinosarcoma (UCS) and Uveal Melanoma. Other cancers included in the paper which fit the European definition of rare but which were not classed as rare by TCGA include: Acute Myeloid Leukemia (AML)…	Cancer	Case-control study	To identify molecular relationships across differeent cancer types using an integrated molecular analysis platform.	USA	11286	Unknown	Not available	Sample processing: normal adjacent tissue DNA and RNA extracted as well as normal whole blood samples. 5,769 females, 5,282 males, 137 missing gender information of 11,188 total participants. Median diagnosis age of 60 years. Aneuploidy and CNV analysis: Normal samples included in analysis for filtering. Methylation analysis: 1,064 normal adjacent tissues, between-platofrm normalization, dicotomi…	TCGA analysis pipeline: genomics (exomics, CNV, SNP), epigenomics (DNA methylation), transcriptomics (mRNA, miRNA) and proteomics (RPPA).	CNV and SNP analysis: Affymetrix SNP 6.0 arrays. DNA methylation: Illumina Infinium DNA methylation arrays, HumanMethylation27K and HumanMethylation450K arrays. mRNA, miRNA: GAII and HiSeq Illumina sequencers. RPPA: performed by Unique PlatformMD Anderson's RPPA Core.	Integrated clustering algorithm analysing all 33 tumour types in the PanCancer Atlas, (over 11,000 samples). Genomic (CNV) analysis was conducted using Affymetrix SNP 6.0 arrays for chromosome arm-level copy-number calls. Methylation analysis was conducted using the Illumina Infinium DNA methylation arrays (HumanMethylation27 and HumanMethylation450). RNA sequencing of 10, 165 tumour samples (mRN…	(1) COCA (described in Hoadley 2014) (2) iCluster: an integrative multi-variate regression clustering algorithm which looked across the datatypes DNA methylation, CNVs, mRNA and miRNA to identify molecular patterns.(3) PARADIGM (described previously in Hoadley et al 2014)	Tumours with higher levels of aneuploidy displayed more distinct clustering by cell-of-origin (e.g. the tumour AN2 characterized by chromosome 13 gain and chr18 loss, was enriched for gastrointestinal tumours. After exclusion of known cell specific methylation sites, organ specific tumour hypermethylation was still observed, suggesting methylation site conservation may result from transriptional …	Hierachical clustering with pearson's correlation coefficient. T-tests, two-tailed Fisher's exact test with FDR correction, Chi squared test, Wilcoxon rank-sum test. (p<0.05)	High methodological rigour: large cohort, detailed experimental proceedures and statistical analysis.
									44.0818
									^ Mean age (years)
								46.4906

## Sheet: Abbreviations
Abbreviations
ANOVA	Analysis of Variance
AML	Acute Myeloid Leukemia
ACC	Adrenocortical carcinoma
ADT	Androgen-deprivation therapy
BRCA	Basal breast cancer
BCA	Bicinchoninic acid
CZE	Capillary-zone electrophoresis
CRPC-NE	Castration resistant neuroendocrine prostate cancer
CCA	Cholangiocarcinoma
CMA	Chromosomal microarray analysis
COCA	Clustering of the cluster assignments
CGH	Comparative Genomic Hybridisation
aCGH	Comparative genomic hybridization array
CNV	Copy number variants
DNA	Deoxyribonucleic acid
DOI	Digital Object Identifier
ELISA	enzyme-linked immunosorbent assay
ENB	Esthesioneuroblastoma
FSHD	Facioscapulohumeral muscular dystrophy
FL-HCC	Fibrolamellar hepatocellular carcinoma
GAD	Gastric adenocarcinoma
GNEC	Gastric Neuroendocrine tumours
GIST	Gastrointestinal stromal tumours
GBM	glioblastoma multiforme
ChIP-qPCR	Histone chromatin immunoprecipitation
HPE	Holoprosencephaly
IPEX	Immune dysregulation, polyendocrinopathy, enteropathy, X‐linked
ICF1	Immunodeficiency, Centromere instability and Facial anomlies syndrome
IHC	Immunohistochemistry
IGCTs	Intracranial germ cell tumours
LC-MS/MS	Liquid chromatography-mass spectrometry/mass spectrometry
MALDI-TOF	Matrix-Assisted Laser Desorption/Ionization-Time Of Flight
MNTI	Melanotic neuroectodermal tumour of infancy
mRNA	Messenger RNA
miRNA	Micro RNA
NGS	Next generation seqeuncing
PDOXs	Patient derived organoid xenografts
PUCA	Primary Urethral Clear-Cell Adenocarcinoma
PMP	Pseudomyxoma peritonei
RRBS	Reduced representation bisulfite sequencing
RPPA	Reverse phase protein array
RT-PCR	Reverse transcriptase polymerase chain reaction
R-GBM	Rhabdoid glioblastoma
RNA	Ribonucleic acid
RNA-Seq	RNA sequencing
SNP	Single nucleotide polymorphism
SCPC	Small-cell prostate carcinoma
SRS	Snyder‐Robinson syndrome
SCCHN	Squamous cell carcinoma of the head and neck
TCGA	The cancer genome atlas
TLFRCC	Thyroid-like follicular renal cell carcinoma
TBS	Townes-Brocks syndrome
TGCV	Triglyceride deposit cardiomyovasculopathy
TMB	Tumour mutation burden
USARCs	Undifferentiated sarcomas
UK	United Kingdom
USA	United States of America
WES	Whole Exome Sequencing
WGD	Whole genome doubling
WGS	Whole genome sequencing
