# Supplementary material for: A scoping review and proposed workflow for multi-omic rare disease research
Source: Orphanet J Rare Dis. 2020 Apr 28;15:107. doi: 10.1186/s13023-020-01376-x (PMC7189570; doi:10.1186/s13023-020-01376-x)
Supplement: Supplementary file 3 — Additional file 3: Table S4. List of several multi-omics. [file 13023_2020_1376_MOESM3_ESM.xlsx]

## Sheet: Sheet1
Table S4: Alphabetically ordered list of omes and omics
Alphabetically ordered list of omes and omics [Available from: http://omics.org/index.php/Alphabetically_ordered_list_of_omes_and_omics last accessed 25/03/20].
Alphabetical Omes & Omics.
--A--
Acadeomics: coined by Jong Bhak in around 2010 to refer to omics study for only pure academic purposes.
Acetylomics: The omics study of Acetylomes.
Alignmentome: conceived before 2003. The whole set of multiple sequence and structure alignments in bioinformatics. Alignments are the most important representation in bioinformatics especially for homology and evolution study. (Alignmentome.org)
Alignmentomics: conceived before 2003. The study of aligning strings and sequences especially in bioinformatics. (Alignmentomics.org)
Alignome: 2003 . The whole set of string alignment algorithms such as FASTA, BLAST and HMMER. (Alignome.org)
Alignomics: The omics approach research of Alignomics (Alignomics.org) in biology
Alternatome: 2006. The totality of alternative spliceable elements. Suggested by people in KOBIC and UCSC. (Alternatome.org)
Alternatomics: The omics approach research of Alternatomics (Alternatomics.org) in biology
Altitome: Altitomics
Ancestome: Ancestomics
Ancestorome: Ancestoromics
Andromics: Androme
Animalome: 2000 . The whole set of animals and their genetic components on Earth. While animal kingdom traditionally means the totality of animals, animalome indicates the system of animals, animal genes, animality, and complex network of animal genes and proteins. Animals contain proteins that are special. (Animalome.org)
Animalomics: The omics approach research of Animalomics (Animalomics.org) in biology
Aniome: 2003 . The whole set of any biologically relevant things in the universe. (Aniome.org)
Antibodyome: conceived around 2003 in association with immunolome in artificial immune system as computational system (Jong). (Antibodyome.org)
Antibodyomics: The omics approach research of Antibodyome (Antibodyomics.org) in biology
Antigeromics: Antigerome
Antiome: The totality of people who object the propagation of omes.
Antiomics: The omics study of analyzing the trend of attaching omics suffix to debunk it.
Archaeome: 2002 . All the species of archae and their proteins especially. (Archaeome.org)
Archaeomics: The omics approach research of Archaeomics (Archaeomics.org) in biology
Archiome: 2002 . The same as archaeome. (Archiome.org)
Arenayomics: The study of arenay(RNA) (Arenayomics.org)
AGRON Omics: Arabidopsis Growth network integrating omics technologies.
Athletomics: The omics study of athletes and athletic performance]]
Athletome: The totality of athletic genes and athletic performance.
Automatome
Automatomics
Autome
Automics
Automotivome: cars.
--B--
Bacteriome: an organelle of bacteria. (Bacteriome.org). Also the totality of baterial genes and proteins.
Badomics: Jonathan Eisen's bad omics. Badomics words and the power and peril of the ome-meme
Bacterome: The totality of (Bacterome.org)
Behaviorome: The totality of (Behaviorome.org)
Behavioromics: The omics approach research of Behavioromics (Behavioromics.org) in biology
Behaviourome: The totality of (Behaviourome.org)
Behaviouromics: The omics approach research of Behaviouromics (Behaviouromics.org) in biology
Bibliome: 1999. EBI (European Bioinformatics Institute). The whole of biological science and technology literature. Within bibliome, each word and context is interconnected as a network of meaning. See also Textome. (Bibliome.org)
Bibliomics: The study of bibliomics. (Bibliomics.org)
Billiongenomics: The genomics for sequencing and analyzing every human being (dead and alive) on Earth. By Jong Bhak
Bioelectrome: 2003 The whole set of bioelectrical entities in cells. (Bioelectrome.org)
Bioinfome: The whole set of biological information objects. (Bioinfome.org)
Biointeractome: 2000. Biological interaction objects. (Biointeractome.org)
Biome: 1916. The whole set of ecological community of organisms and environments. Recently, it also means (neologism) the whole of biological objects especially in bioinformatics fields. (Biome.org)
Biomics: ? The study of the newer meaning of biome. (Biomics.org)
Bionome: 2002 The whole networked set of biological names. (Bionome.org)
Bionomics: The omics approach research of bionome (Bionomics.org) in biology
Biosome: 2003 BiO center. The whole set of organelles of biological cell (Biosome.org)
Biostructome: 1999 The whole set of biological structures. (Biostructome.org)
Biostructomics: The omics approach research of biostructome (Biostructomics.org) in biology
Biotextome: 1999 The whole set of biological literature. (Biotextome.org)
Biotextomics: The omics approach research of biotextome (Biotextomics.org) in biology
Biotome: 2003 The whole set of biological design and architecture. Especially of biological networks. (Biotome.org)
Biotomics: The omics approach research of biotome (Biotomics.org) in biology
--C--
Caninome
Caninomics (Canineomics). The omics study of dogs.
Canineoncomics. The cancer omics study of dogs. (Canceromics)
Carbome: BiO center. 2003. The whole set of carbone based living organisms in the universe. (Carbome.org)
Carbomics: BiO center. 2003. (Carbomics.org)
Cardiogenomics: The omics approach research of Cardiogenome (Cardiogenomics.org) in biology
Cardiomics: The omics study of heart diseases.
Cardiovascularomics: The study of cardiovascular diseases
Cellome: concept is derived from the understanding that cells as a whole can be used for therapeutic purposes. As an important bioresource, cells are kept for biotechnology. As a distinct group concept, cellome refers to such cells and their genetic materials. (Cellome.org)
Cellomics: The study of Cellome. Cellomics is also a company name Cellomics, Inc. (Cellomics.org)
Centromeromics: The omics study of centromeres in biology.
Certaintome The totality of certain information entities.
Certaintomics: The omics study of completely predictable certain pathways and functions.
Chemicallome: 2003 BiO center, The whole set of chemicals in and out of cells including drugs. (Chemicallome.org)
Chemicallomics: The omics approach research of Chemicallome (Chemicallomics.org) in biology
Chemogenome: The totality of (Chemogenome.org)
Chemogenomics: The omics approach research of chemogenome (Chemogenomics.org) in biology
Chemome: 2000. : The whole set of chemicals in cells? (Chemome.org)
Chemomics: The omics approach research of Chemome (Chemomics.org) in biology
Chemoproteomics:Chemoproteome
Chiropteromics: Chiropterome The omics study of bat species using computers and multi-ome data.
Chromonome: The totality of (Chromonome.org)
Chromonomics: 1998 http://www.usc.edu/hsc/info/pr/1vol4/403/igm.html (Chromonomics.org)
Chronome: , chronomics: ? (Chronome.org)
Chronomics: The omics approach research of Chronome (Chronomics.org) in biology
Clinome: The totality of (Clinome.org)
Clinomics: The omics approach research of Clinome (Clinomics.org) in biology
Comics: This is a sarcastic omics to refer some pseudo-omics. (Comics.org)
Complexome: 1998, The whole set of protein and molecular complexes in cells. (Complexome.org)
Complexomics: The omics approach research of Complexome (Complexomics.org) in biology
Computomics: Computome
Conductome: 2003. The whole set of conducting biological entities in cells. (Conductome.org)
Constitutionomics: The omics of all the constitutions in the universe.
Contactome: 2001 The whole set of contacting atoms for all the molecules in cells. Especially proteins that are determined and stor PDB. (Contactome.org)
Contactomics: The omics approach research of Contactome (Contactomics.org) in biology
COVIDomics: Covidomics: The omics study of coronavirus diseases.
Cryptome: The totality of (Cryptome.org)
Cryptomics: The omics approach research of cryptome (Cryptomics.org) in biology
Crystallome: The totality of (Crystallome.org)
Crystallomics: The omics approach research of crystallome (Crystallomics.org) in biology
CTComics: The omics study of CTCs (circulating tumor cells)
Cyanome: The totality of (Cyanome.org)
Cyanomics: The omics approach research of Cyanome (Cyanomics.org) in biology
Cytogenomics: The omics approach research on cytogenetics and genomics (Cytogenomics.org) in biology
Cytokinomics: The omics approach research of cytokinome (Cytokinomics.org) in biology
Cytome: The totality of (Cytome.org)
Cytomics: The omics approach research of cytome (Cytomics.org) in biology
Cytosolome: The totality of (Cytosolome.org)
Cytosolomics: The omics approach research of cytosolome (Cytosolomics.org) in biology
--D--
Degradome: The totality of (Degradome.org)
Degradomics: The omics approach research of degradome (Degradomics.org) in biology
Develome: The totality of (Develome.org)
Develomics: The omics approach research of develome (Develomics.org) in biology
Developmentome: The totality of (Developmentome.org)
Developmentomics: The omics approach research of developmentome (Developmentomics.org) in biology
Diagnome: The totality of (Diagnome.org)
Diagnomics: The omics approach research of diagnome (Diagnomics.org) in biology
Differenceomics: The omics study of finding any difference in omics systems such as genomes, transcriptomes, and epigenomes.
Diseaseome: The totality of diseases and disease related genes and proteins (Diseaseome.org)
Diseaseomics: The omics approach research of Diseaseome (Diseaseomics.org) in biology
Diversomics: The omics study of diversity.
Diversome: The totality of diversity in genomes, enviromes, and phenomes in the universe.
Domainome: The totality of protein domains (Domainome.org)
Drugome: The totality of drugs and medicines (Drugome.org). By BiO center.
Drugomics: The omics approach research of drugome (Drugomics.org) in biology
--E--
Ecome: The totality of ecological systems such as a food chain in an island, oceans, and land mass. (Ecome.org)
Ecomics: The omics approach research of ecome (Ecomics.org) in biology
Econome: . However, it can be also used as a joke to tell that all the omics fields require money for their existence in nature. (Econome.org)
Econome: The totality of (Econome.org)
Economics: The omics approach research of econome (Economics.org) in biology
Eisenomics: An omics project to honor, Gustav Eisen. Researchers started an open science project to sequence and analyze the genomes and microbiomes of organisms named after Gustav.
Endosomics: 2002(?) (Endosomics.org)
Enzymome: 2000 The whole set of enzyme proteins. (Enzymome.org)
Enzymomics: The omics approach research of enzymome (Enzymomics.org) in biology
Epidemicome
Epidemicomics:
Epigenome: The totality of (Epigenome.org)
Epigenomics: The omics approach research of Epigenome (Epigenomics.org) in biology
Epigeromics:
Epitome: The totality of (Epitome.org)
Epivariome: The totality of epigenetic variations of an individual and a population.
Epivariomics]:
Equinome
Equinomics
Eukaryome: 2002 The whole set of eukaryotic organisms. (Eukaryome.org)
Eukaryomics: The omics approach research of eukaryome (Eukaryomics.org) in biology
Evogenomics: Evolutionary genomics.
Evolome: before 1997, around 1995. The whole set of evolving entities in the universe. Especially proteins. (Evolome.org)
Evolomics: before 1997, around 1995. BiO center. (Evolomics.org)
Exhalomics: The omics study of exhaled breath.
Exome: 2003 The whole set of exons. Defined by BiO center. (Exome.org)
Exomics: The omics approach research of exome (Exomics.org) in biology
Exonome: 2003 . The whole set of exons. (Exonome.org)
Exonomics: The omics approach research of exonome (Exonomics.org) in biology
Exosome: 2003 Teh whole set of proteins that are secreted outside of cells. (Exosome.org)
Exosome: The totality of (Exosome.org)
Exosomics: The omics approach research of exosome (Exosomics.org) in biology
Expressomics: The omics approach research of Expressome (Expressomics.org) in biology
--F--
Felicome
Felidomics
Fluxome: The totality of (Fluxome.org)
Fluxomics: The omics approach research of fluxome (Fluxomics.org) in biology
Foldome: Coined around 1998. The totality of protein folds (Foldome.org)
Foldomics: The omics approach research of foldome (Foldomics.org) in biology
Foodome: The totality of (Foodome.org)
Foodomics: 2001 Bio. (Foodomics.org)
Fractalome: 2003 . The whole set of biological entities that ahve fractal topology. Some DNA sequences are fractal. (Fractalome.org)
Fractalomics: The omics approach research of fractalome (Fractalomics.org) in biology
Fragmentome: The totality of (Fragmentome.org)
Functionome: The totality of biological functions. (Functionome.org)
Functionomics: The omics approach research of Functionome (Functionomics.org) in biology
Functome: 1998. The whole set of biologically functional entities in cells. Coined in around 1998, Jong Bhak at George Church lab. The whole set of biologically functional entities in cells. Later someone in UCL. (Functome.org)
Functomics: The omics approach research of Functome (Functomics.org) in biology
--G--
Gastromics:
Gastronomics: Probably coined first by Johnathan Eisen.
Genome: The totality of (Genome.org)
Genomics: The omics approach research of Genome (Genomics.org) in biology
Geromics: The study of aging using bioinformatics and bioengineeing.
Geroncomics: Geroncomics is the study of cancers for old age people caused mainly by biological aging.
Geronome: 1996 . The whole set of gerontological proteins and chemicals. Coined in 1996 by Jong Bhak. The whole set of gerontological proteins and chemicals (Geronome.org)
Geronomics: The omics approach research of geronome (Geronomics.org) in biology
Gerontogenome: The totality of (Gerontogenome.org)
Gerontogenomics: 1996 . Genomics approach for gerontology. (Gerontogenomics.org)
Geropharmacome: 1999(?) . (Geropharmacome.org)
Geropharmacomics: The omics approach research of Geropharmacome (Geropharmacomics.org) in biology
Geroproteome: 1999 BiO center. (Geroproteome.org)
Geroproteomics: The omics approach research of geroproteome (Geroproteomics.org) in biology
Glycome: The totality of sugars in biological systems such as sugars in animal bodies and plants (Glycome.org)
Glycomics: The omics approach research of glycome (Glycomics.org) in biology
Gynecomics:
Gynomics: Gynome
--H--
Healthome: 2000 BiO center. The whole of health food and drugs. (Healthome.org)
Healthomics: The omics approach research of Healthome (Healthomics.org) in biology
Hemomics: Hemome
Hematomics: Hematome
Herbome: 2003 . The whole set of herbs and their proteins. (Herbome.org)
Herbomics: The omics approach research of Herbome (Herbomics.org) in biology
Hologenomics
Homome: 2001 . The whole of homologous proteins (Homome.org)
Homomics: The omics approach research of homome (Homomics.org) in biology
Hormonome: 1999, BiO center. The whole of hormones. (Hormonome.org)
Hormonomics: The omics approach research of hormonome (Hormonomics.org) in biology
Humaninteractome: 1999 . The whole of human molecular interaction pairs. (Humaninteractome.org)
Humaninteractomics: The omics approach research of humaninteractome (Humaninteractomics.org) in biology
Humanome: 2004 BiO center. The whole of human beings. (Humanome.org)
Humanomics: 2004 . The omics study of humans. (Humanomics.org)
Humanpatholome: 2004 . The pathologies of humans. (Humanpatholome.org)
Humanpatholomics: The omics approach research of humanpatholome (Humanpatholomics.org) in biology
Humanregulome: The totality of (Humanregulome.org)
Humanregulomics: The omics approach research of humanregulome (Humanregulomics.org) in biology
Hybridome: The totality of (Hybridome.org)
Hybridomics: The omics approach research of hybridome (Hybridomics.org) in biology
Hygienome: The totality of hygiene related genes and molecules.
Hygienomics: The study of hygienes and hygienomes.
Hypergenome:
-- I --
Immortalomics: Immortalome
Immunolome: 2003 . The whole set of immunologically important proteins and molecules. (Immunolome.org)
Immunolomics: The omics approach research of immunolome (Immunolomics.org) in biology
Immunome: The totality of (Immunome.org)
Immunomics: The omics approach research of immunome (Immunomics.org) in biology
Immunoproteome: The totality of (Immunoproteome.org)
Immunoproteomics: The omics approach research of immunoproteome (Immunoproteomics.org) in biology
Imprintome: 2003 BiO center. The whole set of imprinting related proteins. (Imprintome.org)
Imprintomics: 2003 BiO center. (Imprintomics.org)
Infectiomics: Infectiome
Infectome:
Infectomics:
Informatome: 2003 BiO center. The whole set of information objects in biological cells. (Informatome.org)
Informatomics: 2003 BiO center. (Informatomics.org)
Integrome: 2003 The totality of biological analysis algorithms and databases that can be integrated into an automated bioinformatic research system. (http://integrome.org)
Interacdomics: The totality of interacting protein domains. 2001 BiO center. (Interacdomics.org)
Interfaceome: 2000 BiO center. The whole of molecular interfaces. (Interfaceome.org)
Interfaceomics: 2000 BiO center. (Interfaceomics.org)
Interome: 2002 BiO center. The whole of interacting objects in the universe. (Interome.org)
Interomics: 2002 BiO center. (Interomics.org)
Interpretome:
Interpretomics:
Introme: 2003 BiO center. The whole set of introns. (Introme.org)
Intromics: 2003 BiO center. (Intromics.org)
Intronome: 2003 BiO center. (Intronome.org)
Intronomics: 2003 BiO center. (Intronomics.org)
Invariome:
Ionome: The totality of (Ionome.org)
Ionomics: The omics approach research of ionome (Ionomics.org) in biology
--J--
Juvenomics:
--K--
Killifishomics: The omics study of killifish
Kinome: The totality of kinases that are expressed in a particular cell or present in the genome of an organism.(Kinome.org)
Kinomics: The omics approach research of Kinome (Kinomics.org) in biology
--L--
Labor Genomics: Genomics study for labor related issues such as night shift effect, jetlag, chemical effect on workers.
Legalome: Non-biological. Dan Bolser and Jong Park 2003. The whole set of laws in a society. (Legalome.org)
Legalomics: The study of the legalome, for example comparative legalomics and network legalomics. (Legalomics.org)
Ligandome: The whole set of biological ligands in nature. (Ligandome.org)
Ligandomics: The omics approach research of Ligandome (Ligandomics.org) in biology
Lipidome: The totality of (Lipidome.org)
Lipidomics: The omics approach research of Lipidome (Lipidomics.org) in biology
Lipoproteome: The totality of (Lipoproteome.org)
Lipoproteomics: The omics approach research of Lipoproteome (Lipoproteomics.org) in biology
Literaturome: The totality of (Literaturome.org)
Literaturomics: The omics approach research of Literaturome (Literaturomics.org) in biology
Localizome: The totality of (Localizome.org)
Localizomics: The omics approach research of Localizome (Localizomics.org) in biology
Localome: 2003 BiO center. (Localome.org)
Localomics: 2003 BiO center. (Localomics.org)
--M--
Mammalome
Mammalomics
Markeromics: Markerome The totality of biological markers and omics study of them.
Massgenomics:
Mechanome
Mechanomics
Megagenomics
Megaomics: Omics study of increasing organismal and species size of animals and plants.
Melanosome: 2003 BiO center. (Melanosome.org)
Melanosomics: 2003 BiO center. (Melanosomics.org)
Memome: ? 2000 Richard Dawkins ? (Memome.org)
Memome: The totality of (Memome.org)
Metabolome: The totality of (Metabolome.org)
Metabolomics: The omics approach research of Metabolome (Metabolomics.org) in biology
Metabonome: The totality of (Metabonome.org)
Metabonomics: The omics approach research of Metabonome (Metabonomics.org) in biology
Metallome: The totality of (Metallome.org)
Metallomics: The omics approach research of metallome (Metallomics.org) in biology
Metalome: The totality of (Metalome.org)
Metalomics: The omics approach research of metalome (Metalomics.org) in biology
Metanomics: 2004 Dan Bolser. The study of the philosopical concept of the metaome. (Metanomics.org)
Metaome: 2004 Dan Bolser. The philosophical concept concerning the overall collection of -omes (the meta-ome). (Metaome.org)
Methylome: The totality of (Methylome.org)
Methylomics: The omics approach research of methylome (Methylomics.org) in biology
Microbiome: 2002 BiO center. (Microbiome.org)
Microbiomics: 2002 BiO center. (Microbiomics.org)
Miniomics: Miniome The omics study of miniaturizing animals and plants. see also Minigenomics
Misinteractome: The totality of molecular misinteractions.
Misinteractomics: The omics study of misinteractomes.
Mitochondriomics: 2000 BiO center. (Mitochondriomics.org)
Mitogenome: 2000 BiO center (Mitogenome.org)
Mitogenomics: 2000 BiO center. (Mitogenomics.org)
Mitointeractome: 2000 BiO center. (Mitointeractome.org)
Mitointeractomics: 2000 BiO center. (Mitointeractomics.org)
Mitome: tabolomics: 2001 BiO center. (Mitome.org)
Mitometabolome: 2001 BiO center (Mitometabolome.org)
Mitoproteome: 2001 BiO center. (Mitoproteome.org)
Mitoproteome: 2001 BiO center. (Mitoproteome.org)
Moleculome: The totality of (Moleculome.org)
Moleculomics: The omics approach research of Moleculome (Moleculomics.org) in biology
Morphome: The totality of (Morphome.org)
Morphomics: The omics approach research of morphome (Morphomics.org) in biology
Motifome: 2003 BiO center. (Motifome.org)
Motifomics: The omics approach research of Motifome (Motifomics.org) in biology
MRIomics: The omics and MRI image association studies.
Multomics
Multiomics
Mutantome: The totality of mutations.
Mutantomics: The study of mutatome.
Mutatome
Mutatomics
Mycolome: The totality of (Mycolome.org)
Mycolomics: 2002 BiO center (Mycolomics.org)
--N--
Nanome: the whole set of nano (10-9e) scale biomolecules. (Nanome.org)
Nanomics: the study of nanomes. Also a bioventure company name. (Nanomics.org)
Nanobiome: The totality of biological objects at nano scale.
Nanobiomics: The omics study of Nanobiome.
Netome: 2000 BiO center.The totality of fish nets in the world. Just kidding! The ome of networks in biology. (Netome.org)
Netomics: 2000 BiO center. The omics study of biological networks. (Netomics.org)
Networkome: 2000 BiO center. The ome of networks in biology. (Networkome.org)
Networkomics: 2000 BiO center. The omics study of biological networks. (Networkomics.org)
Neurogenome: , neurogenomics: Clinical genomics glossary (Neurogenome.org)
Neurome: The totality of (Neurome.org)
Neurome: The totality of (Neurome.org)
Nicotinomics: Nicotinome. The omics study of nicotinamide, niacin, NAD+, NADH, and so on. The metobolomic study of such nicotine drived molecules in biological cells.
Noisome :
Noisomics:
Nonsensome: the whole set of non-sense mutated DNA. It also means the omes that are non-sensical. For example, individualome can be a nonsensome as ome means something not individual. While individual genome can be sensical. (Nonsensome.org)
Nonsensomics: the studdy of nonsensomes. It also means the study of nonsensomes in omics world. (Nonsensomics.org)
Nootropiomics:
Nosolome: The totality of diseases
Nosolomics: The study of nosolome, disease associated genes and proteins.
Nucleome: The totality of (Nucleome.org)
Nucleomics: The omics approach research of Nucleome (Nucleomics.org) in biology
Nutrinome: The totality of (Nutrinome.org)
Nutrinomics: The omics approach research of nutrinome (Nutrinomics.org) in biology
--O--
Opiniomics: Opiniome
Opinionomics: Opinionome
ORFeome: The totality of (ORFeome.org)
ORFeomics: The omics approach research of ORFeome (ORFeomics.org) in biology
ORFome: The totality of (ORFome.org)
ORFomics: The omics approach research of ORFome (ORFomics.org) in biology
Omeome: 2000. The omes of all the -omes. (Omeome.org)
Omeomics: The omics approach research of Omeome (Omeomics.org) in biology
Omome: 2000. BiO center. The omes of all the -omes. (Omome.org)
Omomics: 2000 BiO center. The study of -ome development in concepts in science and technology. (Omomics.org)
Oncogenomics: The omics approach research of Oncogenome (Oncogenomics.org) in biology
Oncome: 2002 BiO center. Teh whole of oncologically important proteins. (Oncome.org)
Oncomethylome:
Oncomethylomics:
Oncomics: 2002 BiO center. (Oncomics.org)
Oncoproteome: The totality of (Oncoproteome.org)
Oncoproteomics: The omics approach research of Oncoproteome (Oncoproteomics.org) in biology
Operome: The totality of (Operome.org)
Operomics: The omics approach research of Operome (Operomics.org) in biology
Ophthalmomics: The omics study of eyes and eye diseasses.
Oralomics: Oralomics. The omics study of oral bacteria and viruses.
Organellome: The totality of (Organellome.org)
Organellomics: The omics approach research of organellome (Organellomics.org) in biology
Organome: 2002 . The whole of organs and organ specific proteins. (Organome.org)
Organomics: The omics approach research of organome (Organomics.org) in biology
Otherome: Otherome is all the omes other than genome.
--P--
paleomics: Paleomics is the study of old life forms such as paleo hominids. Paleomics uses informatics and various omics technolgies.
Pandemicome
Pandemicomics
Pangenome: The total genomes of the earth. Pangenome is the largest genomic layer of life. It is the genome of the whole species on Earth. Biosophy regards the whole universe a biological information processing organism. Pangenome is the genome of that organism of the Earth.
Panomics:
Paranome: 2004 Gevers et al., Trends in Microbiology, Vol 12, no 4. Collection of paralogous genes in an organism (Paranome.org)
Parasitome: The totality of (Parasitome.org)
PathoGenome: The totality of (PathoGenome.org). Also, the totality of pathogens.
Pathogenomics: The omics approach research of pathogenome (Pathogenomics.org) in biology
Pathointeractome: 2003 BiO center (Pathointeractome.org)
Pathointeractomics: 2003 BiO center (Pathointeractomics.org)
Pathomics: Pathome: The omics study of all the pathology agents, pathogenic agents, diagnostics, and treatment of pathogens using omics methodologies.
Patholome: The totality of (Patholome.org)
Patholomics: Pathome. The omics approach research of patholome (Patholomics.org) in biology
Peptidome: The totality of (Peptidome.org)
Peptidomics: The omics approach research of peptidome (Peptidomics.org) in biology
Periomics: Peromics is the omics study of periodontal genes, microbes, and diseases.
Petsonal genomics: Pet individualized genomics.
Pharmacogenome: The totality of (Pharmacogenome.org)
Pharmacome: The totality of (Pharmacome.org)
Pharmacome: thylomics: (Pharmacome.org)
Pharmacomics: The omics approach research of pharmacome (Pharmacomics.org) in biology
Pharmacophylogenomics: David B. Searls, Pharmacophylogenomics: genes, evolution and drug targets, Pharmacophylogenomics: gene evolution and drug targets, Nature Reviews Drug Discovery 2(8) : 613- 623 Aug. 2003 (Pharmacophylogenomics.org)
Phenome: The totality of (Phenome.org)
Phenomics: The omics approach research of phenome (Phenomics.org) in biology
Phosphatome: The totality of (Phosphatome.org)
Phosphatome: The totality of (Phosphatome.org)
Phosphoproteome: The totality of (Phosphoproteome.org)
Phosphoproteomics: The omics approach research of phosphoproteome (Phosphoproteomics.org) in biology
Phylogenome: , phylogenomics, phylome: Phylogenomics glossary (Phylogenome.org)
Phyloproteomics: Proteomics glossary (Phyloproteomics.org)
Physiogenomics: The omics approach research of physiogenome (Physiogenomics.org) in biology
Physiognome: A variation onPhysiognomy. : "Facial features, especially when regarded as revealing character."
Physiogonomics: The omics study of Physiognome.
Physiome: The totality of (Physiome.org)
Physionomics: The omics approach research of physionome (Physionomics.org) in biology
Phytome: 2002 BiO center. (Phytome.org)
Phytomics: 2002 BiO center. (Phytomics.org)
Pinpointomics: The omics study of pinpointing causative genetic/epigenetic/omic variant(s).
Pocketomics: The omics study of pocketomes.
Pocketome: Pocketome is the totality of protein pockets on Earth. Pockets are important sites for biological functions.
Predictome: The totality of (Predictome.org)
Predictomics: The omics study of predictiome. See also Uncertainomics. Predictomics is solving uncertainome or Uncertaintome.
Probiomics:
Probioticomics: The omics study of probiotics
Probiotiomics: The omics study of probiotics
Probiotomics: The omics study of probiotics
Prokaryome: The totality of (Prokaryome.org)
Prokaryomics: The omics approach research of prokaryome (Prokaryomics.org) in biology
Progeromics: Progerome
Promoterome: The totality of (Promoterome.org)
Promotome: The totality of (Promotome.org)
Promotomics: The omics approach research of promotome (Promotomics.org) in biology
Proteininteractome: 2001 BiO center (Proteininteractome.org)
Proteininteractome: 2001 BiO center (Proteininteractome.org)
Proteome: The totality of (Proteome.org)
Proteomics: The omics approach research of Proteome (Proteomics.org) in biology
Protestomics: Protestome: The omics study of protests in life.
Pseudogenome: The totality of (Pseudogenome.org)
Pseudogenomics: The omics approach research of pseudogenome (Pseudogenomics.org) in biology
Pseudome: The whole set of proteins and genes of Pseudomonas bacteria. This is not a academic field but a project name at the moment (2006) (Pseudome.org)
Pseudomics: The study of Pseudomes. (Pseudomics.org)
Pseudoome: The whole lot of non-sensical ome definition. (Pseudoome.org)
Pseudoomics: The study of pseudoomes. (Pseudoomics.org)
Psycholomics:
Psychomics: The omics study of psychologically mappable genes and environmental types. Psychome is the totality of psychological phenotypes.
Psychonomics
Pulmomics: The omics study of lung and lung diseases.
Pulmonomics: The scientific, social, and technological study of lung and lung diseases. Pulmonomics is a larger scope term than pulmomics.
--R--
Randome:
Randomics
RNome: The totality of (RNome.org)
RNomics: The omics approach research of RNome (RNomics.org) in biology
Reactionome: The totality of (Reactionome.org)
Reactionomics: The omics approach research of Reactionomics (Reactionomics.org) in biology
Reactome: The totality of (Reactome.org)
Reactomics: The omics approach research of Reactome (Reactomics.org) in biology
Redoxomics: The omics study of redox related genes and their products. Redoxome
Referenceomics: The omics stufy of referenceomes.
Regulome: The totality of (Regulome.org)
Regulomics: The omics approach research of regulome (Regulomics.org) in biology
Rejuvenomics: Rejuvenome: The omics study of reversing biological aging.
Religiome: 2004 Dan Bolser and BiO center. Total set of religious beleifs and artifacts in an individual, ethnic group or society. (Religiome.org)
Religiomics: The study of the religiome, for example comparative religiomics and network religiomics (study proposed 2002 Dan Bolser a Jo Park). (Religiomics.org)
Repeatome: 2003 BiO center (Repeatome.org)
Repeatomics: 2003 BiO center (Repeatomics.org)
Resistome: The totality of (Resistome.org)
Resistomics: The omics approach research of resistome (Resistomics.org) in biology
Ribonome: The totality of (Ribonome.org)
Ribonomics: The omics approach research of ribonome (Ribonomics.org) in biology
Ricegenome: The totality of (Ricegenome.org)
Ricegenomics: The omics approach research of ricegenome (Ricegenomics.org) in biology
Robogenome: Artitificial genome. Robo from robot is used to denote any artificial (robot) organism genomes.
Robogenomics: The omics study of generating artificial genomes and organisms using computers and experiments.
--S--
Saccharomics: The omics approach research of saccharome (Saccharomics.org) in biology
Secretome: The totality of (Secretome.org)
Secretomics: The omics approach research of secretome (Secretomics.org) in biology
Sensome: The totality of sensory molecules and organs of life.
Sensomics: The omics study of sensomes.
Senome: Another name for sensome.
Separomics: The omics approach research of separome (Separomics.org) in biology
Sepsisomics: Sepsisome: The omics and diagnostic study of sepsis causing pathogens in blood.
Sepsiomics: Sepsiome. The biological and omics study of sepsis development in organisms by microbes.
Sequenceome: The totality of (Sequenceome.org)
Sequenceomics: The omics approach research of sequenceome (Sequenceomics.org) in biology
Serome, Seromics: The omics study of total serum molecules, proteins, DNA, and their interactions.
Signalome: The totality of (Signalome.org)
Signalomics: The omics approach research of signalome (Signalomics.org) in biology
Silicome: The totality of (Silicome.org)
Silicomics: The omics approach research of silicome (Silicomics.org) in biology
Sizeomics: The omics study of organismal and species sizes in biology and bioengineering. (Sizomics)
Sleepomics: The omics study of sleep.
Sociomics: The omics approach research of sociome (Sociomics.org) in biology
Somatonome: The totality of (Somatonome.org)
Somnusomics: The omics study of sleep.
Speciomics: The omics study of Speciome
Steroidome: 2002 BiO center (Steroidome.org)
Steroidomics: 2002 BiO center (Steroidomics.org)
Structome: 1998 BiO center. (Structome.org)
Structomics: 1998 BiO center (Structomics.org)
Structuralinteractome: The totality of (Structuralinteractome.org)
Structuralinteractomics: The omics approach research of structuralinteractome (Structuralinteractomics.org) in biology
Structuralmutatomics:
Supergenome: The genome of an organism with its microbial and other counterparts. The supergenome of a person includes his/her own genome and microbial genomes in his gut, on his skin, in his other organs, etc. See also: Superspecies
Supragenome
Surfaceome: 2005 http://www.ncbi.nlm.nih.gov/entrez/query.fcgi?db=pubmed&cmd=Retrieve&dopt=AbstractPlus&list_uids=16040999&query_hl=2&itool=pubmed_docsum (Surfaceome.org)
Sweatomics: Sweatome
Symmetriomics: Symmetryomics: The omics and covolutionary study of biological and informational symmetries.
Systeome: The totality of (Systeome.org)
--T--
Teleonomics: Teleonome
Telomeromics: The omics study of telomeres. (Telomics)
Telomics: The technologies to assay and measure telomeres accurately for research and biological aging estimation.
Textome: 1999, Chris Ouzounis group and BiO center at EBI. (Textome.org)
Textomics: 1999. BiO center at EBI (Textomics.org)
Theraomics:
Therapeutomics:
Tissueome: The totality of (Tissueome.org)
Tissueomics: The omics approach research of tissueome (Tissueomics.org) in biology
Tissuome: Tissuome.org (Tissuome.org)
Tissuomics: The omics approach research of tissuome (Tissuomics.org) in biology
Toponomics: See Proteomics categories topological proteomics, toponomics (Toponomics.org)
Totalomics: Totalomics means analyzing a totalome.
Toxicogenome: The totality of (Toxicogenome.org)
Toxicogenomics: The omics approach research of Toxicogenome (Toxicogenomics.org) in biology
Toxicome: The totality of (Toxicome.org)
Toxicomics: The omics approach research of Toxicome (Toxicomics.org) in biology
Toxicoproteome: The totality of (Toxicoproteome.org)
Toxicoproteomics: The omics approach research of Toxicoproteome (Toxicoproteomics.org) in biology
Transcriptome: The totality of (Transcriptome.org)
Transcriptomics: The omics approach research of Transcriptome (Transcriptomics.org) in biology
Transgenome: The totality of (Transgenome.org)
Transgenomics: The omics approach research of Transgenome (Transgenomics.org) in biology
Translationome: The totality of (Translationome.org)
Translationomics: one of pseudoomics or pseudomics. (Translationomics.org)
Translatome: The totality of (Translatome.org)
Translatomics: The omics approach research of Translatome (Translatomics.org) in biology
Transome: The totality of (Transome.org)
Transportome: The totality of (Transportome.org)
Transposome: 2001 BiO center (Transposome.org)
Transposomics: 2001 BiO center (Transposomics.org)
Trinomics: The omics approach research of trinome (Trinomics.org) in biology
--U--
Ubiquitome: Ubiquitomics. The totality of ubiquitin and ubiquitilization.
Ultimatome:
Ultimatomics
Uncertainomics or Uncertaintomics: The study of uncertainty in the universe. Uncertainty is originated from variation (Variome)
Unknome: The totality of (Unknome.org)
Unknomics: The omics approach research of unknome (Unknomics.org) in biology
Urinome: Urinomics
--V--
Vaccinome: The totality of (Vaccinome.org)
Vaccinomics: The omics approach research of vaccinome (Vaccinomics.org) in biology
Vascularomics: The omics study of circulation and vessels.
Viroidome: The totality of viroids and their genomes. coined 2004. by Jong
Viroidomics: The omics study of viroidomes. coined 2004. by Jong
Virome: The totality of (Virome.org): Virome is the totality of viruses. The totality of viroids is Viroidome.
Viromics: The omics approach research of virome (Viromics.net) in biology
Virusome: The totality of (Virusome.org)
Virusomics: The omics approach research of virusome (Virusomics.org) in biology
Vitaminome: Vitaminomics
Voromics: Voreomics. The omics study of diet adaptation in evolution.
--W--
Welfaromics: Welfarome. The omics study of welfare and wellness. See also Workomics Laboromics
--X--
Xenobiome: The totality of (Xenobiome.org)
Xenobiomics: The omics approach research of Xenobiome (Xenobiomics.org) in biology
Xomics: All kinds of omics in one word.
